# Supplementary material for: Transcriptomic characterisation and genomic glimps into the toxigenic dinoflagellate Azadinium spinosum, with emphasis on polykeitde synthase genes
Source: BMC Genomics. 2015 Jan 23;16(1):27. doi: 10.1186/s12864-014-1205-6 (PMC4316588; doi:10.1186/s12864-014-1205-6)
Supplement: Additional file 1: — List of histon related contigs. [file 12864_2014_1205_MOESM1_ESM.txt]

MMETSP1036_2-20121128|55443_1	PDZFDfTH8tAfM5ijanFzUNrnLEM	46.76	139	61	2	24	149	52	190	2e-23	112	histone H2B, putative	6945
MMETSP1036_2-20121128|53116_1	fQp4QL4iaoltXuNgKbSfba1vSks	68.82	93	29	0	90	182	23	115	7e-31	137	histone H2A	3055
MMETSP1036_2-20121128|14533_1	z6G4IV62YLudT9xbq753x14j9BE	44.09	93	48	2	6	98	104	192	2e-12	75.1	3' histone mRNA exonuclease, putative	121225
MMETSP1036_2-20121128|62143_1	YXprOou/qac/v1gadaFnSKEIvBE	35.11	225	111	8	164	368	105	314	9e-25	119	histone-lysine N-methyltransferase; K11423 histone-lysine N-methyltransferase SETD2 [EC:2.1.1.43]	214684
MMETSP1036_2-20121128|15670_1	fQp4QL4iaoltXuNgKbSfba1vSks	68.82	93	29	0	67	159	23	115	5e-31	137	histone H2A	3055
MMETSP1036_2-20121128|14669_1	LppD7ttMkjYd4kxhDPmOb2mC2oQ	31.45	159	87	6	35	192	13	150	3e-07	59.7	set5; histone lysine methyltransferase Set5 (predicted); K07117	284812
MMETSP1036_2-20121128|73295_1	HSmdfkkLWQxajeB2FBefxLq2J3g	36.22	185	100	5	142	325	186	353	7e-17	92.8	subsp. patens histone methyltransferase Su3-9 group (SDG1521) mRNA, complete cds [source:RefSeq_dna_predicted;Acc:XM_001785217.1]	3218
MMETSP1036_2-20121128|39336_1	3maOwGjXtgpHT2+4wb04p5fqMbc	47.89	71	35	1	2	70	29	99	2e-07	58.9	histone family protein DNA-binding protein	316055
MMETSP1036_2-20121128|38737_1	zMnQchrkfPAk8z5SAX6TEBHG384	45.98	87	46	1	40	126	64	149	4e-12	74.3	histone H3 variant	3055
MMETSP1036_2-20121128|49902_1	Hnrx+Wvj4lwe2h0Q5eF57NoF2KM	51.82	384	166	3	116	494	311	680	3e-109	400	histone S-adenosyl methyltransferase, putative	5833
MMETSP1036_2-20121128|22116_1	vh63CIAXEH1XsJDQDr+7kWitHRE	87.84	74	9	0	3	76	10	83	3e-30	134	hypothetical protein; K11254 histone H4	214684
MMETSP1036_2-20121128|233_1	vsTHxJdaNP2X5p3rU4bGQp8RIlY	36.19	268	162	5	15	279	187	448	1e-39	167	NAD-dependent deacetylase Sirutin 2 family protein, that regulates various biological processes by deacetylating histones and other target proteins; expressed more highly during vegetative growth [Source:DictyBase;Acc:DDB_G0283917]	44689
MMETSP1036_2-20121128|23147_1	A0BTzSng/CqOc3bp27806AuXp+c	87.50	72	9	0	1	72	32	103	1e-29	132	DEHA2D12716p; K11254 histone H4	284592
MMETSP1036_2-20121128|47755_1	fQp4QL4iaoltXuNgKbSfba1vSks	54.40	125	54	1	76	200	4	125	1e-28	130	histone H2A	3055
MMETSP1036_2-20121128|37867_1	qAB2ELz8OAyTDwk2jK3r+x+zQbU	80.58	139	26	1	17	155	21	158	2e-48	194	histone H3.3 type 2	7176
MMETSP1036_2-20121128|47861_1	V3ytyK1BEUTbkNInMcRIvFfBVPE	59.12	137	47	2	2	137	97	225	6e-34	146	histone deacetylase family protein	203124
MMETSP1036_2-20121128|58522_1	/uS/jXtMdrRICbjmbBZlQowx/9k	67.27	55	18	0	1	55	275	329	7e-13	77.4	subsp. patens class II RPD3 type histone deacetylase protein (HDA1511) mRNA, complete cds [source:RefSeq_dna_predicted;Acc:XM_001758731.1]	3218
MMETSP1036_2-20121128|30623_1	PDZFDfTH8tAfM5ijanFzUNrnLEM	46.15	130	57	2	24	140	52	181	4e-21	105	histone H2B, putative	6945
MMETSP1036_2-20121128|431_1	Lg1waK24ftV54LLgg8nMHtbXnwo	49.32	148	59	1	1	148	1	132	2e-27	125	histone H3	3055
MMETSP1036_2-20121128|5783_1	vFXEBc7BnED90wtiUqHx+dzBH0A	43.27	171	97	0	35	205	505	675	5e-29	131	histone deacetylase hda2, putative	121225
MMETSP1036_2-20121128|22356_1	YXprOou/qac/v1gadaFnSKEIvBE	35.78	232	114	8	159	370	105	321	9e-27	127	histone-lysine N-methyltransferase; K11423 histone-lysine N-methyltransferase SETD2 [EC:2.1.1.43]	214684
MMETSP1036_2-20121128|23617_1	myebIMyaPat56e9+PTYAHxN/h7A	86.17	94	13	0	55	148	10	103	2e-41	171	histone H4, putative	121225
MMETSP1036_2-20121128|27786_1	GTt7zjVR7O0oeIcdHd5qVF/NPKk	44.44	72	38	1	117	186	28	99	3e-06	55.5	histone-like DNA-binding protein	323098
MMETSP1036_2-20121128|23417_1	HSmdfkkLWQxajeB2FBefxLq2J3g	36.22	185	100	5	155	338	186	353	7e-17	92.8	subsp. patens histone methyltransferase Su3-9 group (SDG1521) mRNA, complete cds [source:RefSeq_dna_predicted;Acc:XM_001785217.1]	3218
MMETSP1036_2-20121128|42330_1	KSnXxRqJSB24PnxLh4d4uv+/Gy4	58.33	132	52	1	72	203	6	134	7e-36	154	subsp. patens histone H2A (HTA1505) mRNA, complete cds [source:RefSeq_dna_predicted;Acc:XM_001785164.1]	3218
MMETSP1036_2-20121128|46882_1	NVjuMRhCCG4usUyBLTgwGvtvBUs	40.85	71	39	2	3	73	9	76	2e-06	55.1	histone deacetylase family protein	351746
MMETSP1036_2-20121128|19401_1	wGtUrumyxGKsW9BEzkBW3FwvwUo	88.57	35	4	0	1	35	69	103	3e-11	71.2	Histone H4, core histone protein required for chromatin assembly and chromosome function; one of two identical histone proteins (see also HHF1); contributes to telomeric silencing; N-terminal domain involved in maintaining genomic integrity [Source:SGD;Ac	4932
