# Supplementary material for: Transcriptomic characterisation and genomic glimps into the toxigenic dinoflagellate Azadinium spinosum, with emphasis on polykeitde synthase genes
Source: BMC Genomics. 2015 Jan 23;16(1):27. doi: 10.1186/s12864-014-1205-6 (PMC4316588; doi:10.1186/s12864-014-1205-6)
Supplement: Additional file 2: — Most common protein domains based on PFAM database search: pfam_count. [file 12864_2014_1205_MOESM2_ESM.txt]

Pfam:PF09739.4	mini-chromosome_maintenance_replisome_factor 1
Pfam:PF00932.14	lamin_tail_domain 1
Pfam:PF12949.2	heh/lem_domain 1
Pfam:PF03665.8	uncharacterised_protein_family_(upf0172) 1
Pfam:PF04129.7	vps52_/_sac2_family 1
Pfam:PF05254.7	uncharacterised_protein_family_(upf0203) 1
Pfam:PF01474.11	class-ii_dahp_synthetase_family 1
Pfam:PF05532.7	csbd-like 1
Pfam:PF06560.6	glucose-6-phosphate_isomerase_(gpi) 1
Pfam:PF10459.4	peptidase_s46 1
Pfam:PF13230.1	glutamine_amidotransferases_class-ii 1
Pfam:PF04906.8	tweety 1
Pfam:PF00994.19	probable_molybdopterin_binding_domain 1
Pfam:PF04930.10	fun14_family 1
Pfam:PF06999.7	sucrase/ferredoxin-like 1
Pfam:PF07145.10	ataxin-2_c-terminal_region 1
Pfam:PF12263.3	protein_of_unknown_function_(duf3611) 1
Pfam:PF13880.1	esco1/2_acetyl-transferase 1
Pfam:PF05622.7	hook_protein 1
Pfam:PF05041.10	pecanex_protein_(c-terminus) 1
Pfam:PF11815.3	domain_of_unknown_function_(duf3336) 1
Pfam:PF14469.1	28_kda_a-kinase_anchor 1
Pfam:PF05022.7	srp40_c-terminal_domain 1
Pfam:PF02126.13	phosphotriesterase_family 1
Pfam:PF06406.6	stba_protein 1
Pfam:PF01358.13	poly_a_polymerase_regulatory_subunit 1
Pfam:PF10178.4	uncharacterised_conserved_protein_(duf2372) 1
Pfam:PF02900.13	catalytic_ligb_subunit_of_aromatic_ring-opening_dioxygenase 1
Pfam:PF07767.6	nop53_(60s_ribosomal_biogenesis) 1
Pfam:PF12108.3	splicing_factor_sf3a60_binding_domain 1
Pfam:PF11471.3	maltoporin_periplasmic_n-terminal_extension 1
Pfam:PF11017.3	protein_of_unknown_function_(duf2855) 1
Pfam:PF01264.16	chorismate_synthase 1
Pfam:PF03069.10	acetamidase/formamidase_family 1
Pfam:PF10392.4	golgi_transport_complex_subunit_5 1
Pfam:PF07700.10	heme_no_binding 1
Pfam:PF04005.7	hus1-like_protein 1
Pfam:PF11899.3	protein_of_unknown_function_(duf3419) 1
Pfam:PF04882.7	peroxin-3 1
Pfam:PF03795.9	ycii-related_domain 1
Pfam:PF13278.1	putative_amidotransferase 1
Pfam:PF02799.10	myristoyl-coa:protein_n-myristoyltransferase_c-terminal_domain 1
Pfam:PF06842.7	protein_of_unknown_function_(duf1242) 1
Pfam:PF13725.1	possible_trna_binding_domain 1
Pfam:PF13251.1	domain_of_unknown_function_(duf4042) 1
Pfam:PF07426.6	dynactin_subunit_p22 1
Pfam:PF12867.2	dinb_superfamily 1
Pfam:PF10033.4	autophagy-related_protein_13 1
Pfam:PF13348.1	tyrosine_phosphatase_family_c-terminal_region 1
Pfam:PF02919.10	eukaryotic_dna_topoisomerase_i_dna_binding_fragment 1
Pfam:PF02308.11	mgtc_family 1
Pfam:PF04253.10	transferrin_receptor-like_dimerisation_domain 1
Pfam:PF00614.17	phospholipase_d_active_site_motif 1
Pfam:PF12046.3	protein_of_unknown_function_(duf3529) 1
Pfam:PF14031.1	putative_serine_dehydratase_domain 1
Pfam:PF05793.7	transcription_initiation_factor_iif_alpha_subunit_(tfiif-alpha) 1
Pfam:PF01725.11	ham1_family 1
Pfam:PF04104.9	eukaryotic_and_archaeal_dna_primase_large_subunit 1
Pfam:PF10224.4	predicted_coiled-coil_protein_(duf2205) 1
Pfam:PF08650.5	dash_complex_subunit_dad4 1
Pfam:PF05547.6	immune_inhibitor_a_peptidase_m6 1
Pfam:PF07491.6	protein_phosphatase_inhibitor 1
Pfam:PF09420.5	ribosome_biogenesis_protein_nop16 1
Pfam:PF01227.17	gtp_cyclohydrolase_i 1
Pfam:PF01531.11	glycosyl_transferase_family_11 1
Pfam:PF13801.1	heavy-metal_resistance 1
Pfam:PF04889.7	cwf15/cwc15_cell_cycle_control_protein 1
Pfam:PF11947.3	protein_of_unknown_function_(duf3464) 1
Pfam:PF11998.3	protein_of_unknown_function_(duf3493) 1
Pfam:PF01541.19	giy-yig_catalytic_domain 1
Pfam:PF04921.9	xap5_circadian_clock_regulator 1
Pfam:PF06155.7	protein_of_unknown_function_(duf971) 1
Pfam:PF05187.8	electron_transfer_flavoprotein-ubiquinone_oxidoreductase 1
Pfam:PF13420.1	acetyltransferase_(gnat)_domain 1
Pfam:PF10247.4	reactive_mitochondrial_oxygen_species_modulator_1 1
Pfam:PF00588.14	spou_rrna_methylase_family 1
Pfam:PF02424.10	apbe_family 1
Pfam:PF05916.6	gins_complex_protein 1
Pfam:PF08713.6	dna_alkylation_repair_enzyme 1
Pfam:PF02750.9	synapsin_atp_binding_domain 1
Pfam:PF04432.8	coenzyme_f420_hydrogenase/dehydrogenase_beta_subunit_c_terminus 1
Pfam:PF12789.2	phage_tail_repeat_like 1
Pfam:PF01578.15	cytochrome_c_assembly_protein 1
Pfam:PF08700.6	vps51/vps67 1
Pfam:PF08158.7	nuc130/3nt_domain 1
Pfam:PF03099.14	biotin/lipoate_a/b_protein_ligase_family 1
Pfam:PF00636.21	ribonuclease_iii_domain 1
Pfam:PF08555.5	eukaryotic_family_of_unknown_function_(duf1754) 1
Pfam:PF12774.2	hydrolytic_atp_binding_site_of_dynein_motor_region_d1 1
Pfam:PF10070.4	uncharacterized_protein_conserved_in_bacteria_(duf2309) 1
Pfam:PF04113.9	gpi16_subunit_gpi_transamidase_component 1
Pfam:PF03595.12	c4-dicarboxylate_transporter/malic_acid_transport_protein 1
Pfam:PF03275.8	udp-galactopyranose_mutase 1
Pfam:PF07865.6	protein_of_unknown_function_(duf1652) 1
Pfam:PF04114.9	gaa1-like_gpi_transamidase_component 1
Pfam:PF07039.6	sgf29_tudor-like_domain 1
Pfam:PF03932.9	cutc_family 1
Pfam:PF12345.3	protein_of_unknown_function_(duf3641) 1
Pfam:PF00585.13	c-terminal_regulatory_domain_of_threonine_dehydratase 1
Pfam:PF02551.10	acyl-coa_thioesterase 1
Pfam:PF02389.10	cornifin_(sprr)_family 1
Pfam:PF03137.15	organic_anion_transporter_polypeptide_(oatp)_family 1
Pfam:PF03937.11	flavinator_of_succinate_dehydrogenase 1
Pfam:PF03762.12	vitelline_membrane_outer_layer_protein_i_(vomi) 1
Pfam:PF10032.4	phosphate_transport_(pho88) 1
Pfam:PF13279.1	thioesterase-like_superfamily 1
Pfam:PF09435.5	fungal_protein_of_unknown_function_(duf2015) 1
Pfam:PF10237.4	probable_n6-adenine_methyltransferase 1
Pfam:PF03949.10	malic_enzyme_nad_binding_domain 1
Pfam:PF02670.11	1-deoxy-d-xylulose_5-phosphate_reductoisomerase 1
Pfam:PF04818.8	rna_polymerase_ii-binding_domain. 1
Pfam:PF03348.10	serine_incorporator_(serinc) 1
Pfam:PF06046.8	exocyst_complex_component_sec6 1
Pfam:PF13326.1	photosystem_ii_pbs27 1
Pfam:PF01034.15	syndecan_domain 1
Pfam:PF01172.13	shwachman-bodian-diamond_syndrome_(sbds)_protein 1
Pfam:PF04303.8	prpf_protein 1
Pfam:PF12730.2	abc-2_family_transporter_protein 1
Pfam:PF07818.8	hcngp-like_protein 1
Pfam:PF08774.6	vrr-nuc_domain 1
Pfam:PF08740.6	bcs1_n_terminal 1
Pfam:PF10604.4	polyketide_cyclase_/_dehydrase_and_lipid_transport 1
Pfam:PF13166.1	aaa_domain 1
Pfam:PF03871.9	rna_polymerase_rpb5_n-terminal_domain 1
Pfam:PF13234.1	rrna-processing_arch_domain 1
Pfam:PF02542.11	ygbb_family 1
Pfam:PF01048.15	phosphorylase_superfamily 1
Pfam:PF10447.4	exosome_component_exosc1/csl4 1
Pfam:PF04181.8	rtr1/rpap2_family 1
Pfam:PF11957.3	tho_complex_subunit_1_transcription_elongation_factor 1
Pfam:PF04912.9	dynamitin 1
Pfam:PF06799.6	protein_of_unknown_function_(duf1230) 1
Pfam:PF04601.8	protein_of_unknown_function_(duf569) 1
Pfam:PF02952.12	l-fucose_isomerase_c-terminal_domain 1
Pfam:PF07713.8	protein_of_unknown_function_(duf1604) 1
Pfam:PF10598.4	rna_recognition_motif_of_the_spliceosomal_prp8 1
Pfam:PF06424.7	prp1_splicing_factor_n-terminal 1
Pfam:PF03344.10	daxx_family 1
Pfam:PF13324.1	grap2_and_cyclin-d-interacting 1
Pfam:PF12936.2	kri1-like_family_c-terminal 1
Pfam:PF00075.19	rnase_h 1
Pfam:PF03254.8	xyloglucan_fucosyltransferase 1
Pfam:PF00814.20	glycoprotease_family 1
Pfam:PF03725.10	3'_exoribonuclease_family_domain_2 1
Pfam:PF04739.10	5'-amp-activated_protein_kinase_beta_subunit_interation_domain 1
Pfam:PF13457.1	sh3-like_domain 1
Pfam:PF13615.1	putative_alanine_racemase 1
Pfam:PF06644.6	atp11_protein 1
Pfam:PF05264.6	choristoneura_fumiferana_antifreeze_protein_(cfafp) 1
Pfam:PF04227.7	indigoidine_synthase_a_like_protein 1
Pfam:PF08068.7	dkcld_(nuc011)_domain 1
Pfam:PF04177.7	tap42-like_family 1
Pfam:PF00591.16	glycosyl_transferase_family_a/b_domain 1
Pfam:PF10415.4	fumarase_c_c-terminus 1
Pfam:PF01430.14	hsp33_protein 1
Pfam:PF09768.4	peptidase_m76_family 1
Pfam:PF00124.14	photosynthetic_reaction_centre_protein 1
Pfam:PF14381.1	ethylene-responsive_protein_kinase_le-ctr1 1
Pfam:PF08760.6	domain_of_unknown_function_(duf1793) 1
Pfam:PF01239.17	protein_prenyltransferase_alpha_subunit_repeat 1
Pfam:PF01174.14	sno_glutamine_amidotransferase_family 1
Pfam:PF06452.6	domain_of_unknown_function_(duf1083) 1
Pfam:PF04683.8	proteasome_complex_subunit_rpn13_ubiquitin_receptor 1
Pfam:PF13622.1	thioesterase-like_superfamily 1
Pfam:PF01273.20	lbp_/_bpi_/_cetp_family_n-terminal_domain 1
Pfam:PF04097.9	nup93/nic96 1
Pfam:PF07738.8	sad1_/_unc-like_c-terminal 1
Pfam:PF10255.4	rna_polymerase_i-associated_factor_paf67 1
Pfam:PF12580.3	tripeptidyl_peptidase_ii 1
Pfam:PF04219.7	protein_of_unknown_function_duf 1
Pfam:PF10348.4	domain_of_unknown_function_(duf2427) 1
Pfam:PF04062.9	arp2/3_complex_arpc3_(21_kda)_subunit 1
Pfam:PF09454.5	vps23_core_domain 1
Pfam:PF03159.13	xrn_5'-3'_exonuclease_n-terminus 1
Pfam:PF01139.12	uncharacterized_protein_family_upf0027 1
Pfam:PF01187.13	macrophage_migration_inhibitory_factor_(mif) 1
Pfam:PF01607.19	chitin_binding_peritrophin-a_domain 1
Pfam:PF02748.10	aspartate_carbamoyltransferase_regulatory_chain_metal_binding_domain 1
Pfam:PF04084.9	origin_recognition_complex_subunit_2 1
Pfam:PF13369.1	transglutaminase-like_superfamily 1
Pfam:PF03749.8	sugar_fermentation_stimulation_protein 1
Pfam:PF04422.8	coenzyme_f420_hydrogenase/dehydrogenase_beta_subunit_n-term 1
Pfam:PF03800.9	nuf2_family 1
Pfam:PF08375.6	proteasome_regulatory_subunit_c-terminal 1
Pfam:PF04970.8	lecithin_retinol_acyltransferase 1
Pfam:PF04091.7	exocyst_complex_subunit_sec15-like 1
Pfam:PF11794.3	4-hydroxyphenylacetate_3-hydroxylase_n_terminal 1
Pfam:PF04828.9	glutathione-dependent_formaldehyde-activating_enzyme 1
Pfam:PF01709.15	transcriptional_regulator 1
Pfam:PF00444.13	ribosomal_protein_l36 1
Pfam:PF09751.4	nuclear_protein_es2 1
Pfam:PF11539.3	protein_of_unknown_function_(duf3228) 1
Pfam:PF03908.8	sec20 1
Pfam:PF09298.6	domain_of_unknown_function_(duf1969) 1
Pfam:PF09184.6	ppp4r2 1
Pfam:PF01084.15	ribosomal_protein_s18 1
Pfam:PF10154.4	uncharacterized_conserved_protein_(duf2362) 1
Pfam:PF10197.4	n-terminal_domain_of_cbf1_interacting_co-repressor_cir 1
Pfam:PF02733.12	dak1_domain 1
Pfam:PF12127.3	sigmaw_regulon_antibacterial 1
Pfam:PF01896.14	eukaryotic_and_archaeal_dna_primase_small_subunit 1
Pfam:PF05890.7	eukaryotic_rrna_processing_protein_ebp2 1
Pfam:PF10633.4	npcbm-associated_new3_domain_of_alpha-galactosidase 1
Pfam:PF01137.16	rna_3'-terminal_phosphate_cyclase 1
Pfam:PF05327.6	rna_polymerase_i_specific_transcription_initiation_factor_rrn3 1
Pfam:PF07081.6	protein_of_unknown_function_(duf1349) 1
Pfam:PF10034.4	q-cell_neuroblast_polarisation 1
Pfam:PF10212.4	predicted_coiled-coil_domain-containing_protein 1
Pfam:PF02545.9	maf-like_protein 1
Pfam:PF04041.8	domain_of_unknown_function_(duf377) 1
Pfam:PF09747.4	coiled-coil_domain_containing_protein_(duf2052) 1
Pfam:PF12852.2	cupin 1
Pfam:PF04136.10	sec34-like_family 1
Pfam:PF12641.2	flavodoxin_domain 1
Pfam:PF03928.9	domain_of_unknown_function_(duf336) 1
Pfam:PF12018.3	domain_of_unknown_function_(duf3508) 1
Pfam:PF05981.7	crea_protein 1
Pfam:PF02560.9	cyanate_lyase_c-terminal_domain 1
Pfam:PF07221.6	n-acylglucosamine_2-epimerase_(glcnac_2-epimerase) 1
Pfam:PF10235.4	microtubule-associated_protein_cript 1
Pfam:PF03730.9	ku70/ku80_c-terminal_arm 1
Pfam:PF04069.7	substrate_binding_domain_of_abc-type_glycine_betaine_transport_system 1
Pfam:PF01683.13	eb_module 1
Pfam:PF02875.16	mur_ligase_family_glutamate_ligase_domain 1
Pfam:PF04699.9	arp2/3_complex_16_kda_subunit_(p16-arc) 1
Pfam:PF03517.8	nucleotide-sensitive_chloride_conductance_regulator_(icln) 1
Pfam:PF02392.11	ycf4 1
Pfam:PF05026.8	dcp2_box_a_domain 1
Pfam:PF01931.13	protein_of_unknown_function_duf84 1
Pfam:PF02410.10	oligomerisation_domain 1
Pfam:PF07541.7	eukaryotic_translation_initiation_factor_2_alpha_subunit 1
Pfam:PF00611.18	fes/cip4_and_efc/f-bar_homology_domain 1
Pfam:PF10205.4	predicted_coiled-coil_domain-containing_protein 1
Pfam:PF06427.6	udp-glucose:glycoprotein_glucosyltransferase 1
Pfam:PF12937.2	f-box-like 1
Pfam:PF06419.6	conserved_oligomeric_complex_cog6 1
Pfam:PF04442.9	cytochrome_c_oxidase_assembly_protein_ctag/cox11 1
Pfam:PF10185.4	chaperone_for_wingless_signalling_and_trafficking_of_ldl_receptor 1
Pfam:PF06943.7	lsd1_zinc_finger 1
Pfam:PF04940.7	sensors_of_blue-light_using_fad 1
Pfam:PF01922.12	srp19_protein 1
Pfam:PF13874.1	nucleoporin_complex_subunit_54 1
Pfam:PF02195.13	parb-like_nuclease_domain 1
Pfam:PF13764.1	e3_ubiquitin-protein_ligase_ubr4 1
Pfam:PF13859.1	bnr_repeat-like_domain 1
Pfam:PF05832.7	eukaryotic_protein_of_unknown_function_(duf846) 1
Pfam:PF01876.11	rnase_p_subunit_p30 1
Pfam:PF11817.3	foie_gras_liver_health_family_1 1
Pfam:PF10058.4	predicted_integral_membrane_metal-binding_protein_(duf2296) 1
Pfam:PF06695.6	putative_small_multi-drug_export_protein 1
Pfam:PF09809.4	mitochondrial_ribosomal_protein_l27 1
Pfam:PF07926.7	tpr/mlp1/mlp2-like_protein 1
Pfam:PF09347.5	domain_of_unknown_function_(duf1989) 1
Pfam:PF13638.1	pin_domain 1
Pfam:PF05013.7	n-formylglutamate_amidohydrolase 1
Pfam:PF07944.7	putative_glycosyl_hydrolase_of_unknown_function_(duf1680) 1
Pfam:PF11833.3	protein_of_unknown_function_(duf3353) 1
Pfam:PF01491.11	frataxin-like_domain 1
Pfam:PF07842.7	gc-rich_sequence_dna-binding_factor-like_protein 1
Pfam:PF03601.9	conserved_hypothetical_protein_698 1
Pfam:PF07817.8	gle1-like_protein 1
Pfam:PF12921.2	mitochondrial_atpase_expression 1
Pfam:PF07819.8	pgap1-like_protein 1
Pfam:PF08888.6	hopj_type_iii_effector_protein 1
Pfam:PF06197.8	protein_of_unknown_function_(duf998) 1
Pfam:PF04083.11	partial_alpha/beta-hydrolase_lipase_region 1
Pfam:PF05351.6	gmp-pde_delta_subunit 1
Pfam:PF07177.7	neuralized 1
Pfam:PF11282.3	protein_of_unknown_function_(duf3082) 1
Pfam:PF12457.3	tuftelin_interacting_protein_n_terminal 1
Pfam:PF03672.8	uncharacterised_protein_family_(upf0154) 1
Pfam:PF01232.18	mannitol_dehydrogenase_rossmann_domain 1
Pfam:PF09791.4	oxidoreductase-like_protein_n-terminal 1
Pfam:PF11712.3	endoplasmic_reticulum-based_factor_for_assembly_of_v-atpase 1
Pfam:PF11468.3	aromatic_prenyltransferase_orf2 1
Pfam:PF05531.7	nucleopolyhedrovirus_p10_protein 1
Pfam:PF05167.7	uncharacterised_acr_(duf711) 1
Pfam:PF06832.7	penicillin-binding_protein_c-terminus_family 1
Pfam:PF01729.14	quinolinate_phosphoribosyl_transferase_c-terminal_domain 1
Pfam:PF13482.1	rnase_h_superfamily 1
Pfam:PF02453.12	reticulon 1
Pfam:PF05746.10	dalr_anticodon_binding_domain 1
Pfam:PF12724.2	flavodoxin_domain 1
Pfam:PF01754.11	a20-like_zinc_finger 1
Pfam:PF08315.7	cwf18_pre-mrna_splicing_factor 1
Pfam:PF10662.4	ethanolamine_utilisation_-_propanediol_utilisation 1
Pfam:PF00215.19	orotidine_5'-phosphate_decarboxylase_/_humps_family 1
Pfam:PF08996.5	dna_polymerase_alpha_zinc_finger 1
Pfam:PF11852.3	domain_of_unknown_function_(duf3372) 1
Pfam:PF06916.8	protein_of_unknown_function_(duf1279) 1
Pfam:PF13468.1	glyoxalase-like_domain 1
Pfam:PF08675.6	rna_binding_domain 1
Pfam:PF08145.7	bop1nt_(nuc169)_domain 1
Pfam:PF00370.16	fggy_family_of_carbohydrate_kinases_n-terminal_domain 1
Pfam:PF13563.1	2'-5'_rna_ligase_superfamily 1
Pfam:PF00471.15	ribosomal_protein_l33 1
Pfam:PF04339.7	protein_of_unknown_function_duf482 1
Pfam:PF12537.3	protein_of_unknown_function_(duf3735) 1
Pfam:PF10391.4	fingers_domain_of_dna_polymerase_lambda 1
Pfam:PF13429.1	tetratricopeptide_repeat 1
Pfam:PF05158.7	rna_polymerase_rpc34_subunit 1
Pfam:PF03193.11	protein_of_unknown_function_duf258 1
Pfam:PF08152.7	guct_(nuc152)_domain 1
Pfam:PF11069.3	protein_of_unknown_function_(duf2870) 1
Pfam:PF05178.7	kri1-like_family 1
Pfam:PF07540.6	nucleolar_complex-associated_protein 1
Pfam:PF04110.8	ubiquitin-like_autophagy_protein_apg12 1
Pfam:PF12430.3	abscisic_acid_g-protein_coupled_receptor 1
Pfam:PF08603.6	adenylate_cyclase_associated_(cap)_c_terminal 1
Pfam:PF04050.9	up-frameshift_suppressor_2 1
Pfam:PF06911.7	senescence-associated_protein 1
Pfam:PF11901.3	protein_of_unknown_function_(duf3421) 1
Pfam:PF08954.6	domain_of_unknown_function_(duf1900) 1
Pfam:PF01197.13	ribosomal_protein_l31 1
Pfam:PF08514.6	stag_domain 1
Pfam:PF01773.15	na+_dependent_nucleoside_transporter_n-terminus 1
Pfam:PF01765.14	ribosome_recycling_factor 1
Pfam:PF06102.7	domain_of_unknown_function_(duf947) 1
Pfam:PF14305.1	tupa-like_atpgrasp 1
Pfam:PF09445.5	rna_cap_guanine-n2_methyltransferase 1
Pfam:PF03311.9	cornichon_protein 1
Pfam:PF05811.8	eukaryotic_protein_of_unknown_function_(duf842) 1
Pfam:PF09837.4	uncharacterized_protein_conserved_in_bacteria_(duf2064) 1
Pfam:PF13407.1	periplasmic_binding_protein_domain 1
Pfam:PF01019.16	gamma-glutamyltranspeptidase 1
Pfam:PF01192.17	rna_polymerase_rpb6 1
Pfam:PF03079.9	ard/ard'_family 1
Pfam:PF04158.9	sof1-like_domain 1
Pfam:PF01637.13	archaeal_atpase 1
Pfam:PF02210.19	laminin_g_domain 1
Pfam:PF05064.8	nsp1-like_c-terminal_region 1
Pfam:PF01170.13	putative_rna_methylase_family_upf0020 1
Pfam:PF07521.7	rna-metabolising_metallo-beta-lactamase 1
Pfam:PF13403.1	hint_domain 1
Pfam:PF04199.8	putative_cyclase 1
Pfam:PF01509.13	trub_family_pseudouridylate_synthase_(n_terminal_domain) 1
Pfam:PF11288.3	protein_of_unknown_function_(duf3089) 1
Pfam:PF09384.5	utp15_c_terminal 1
Pfam:PF04115.7	ureidoglycolate_hydrolase 1
Pfam:PF04087.9	domain_of_unknown_function_(duf389) 1
Pfam:PF09090.6	mif4g_like 1
Pfam:PF13658.1	ubiquitin_c-terminal_hydrolase_37_receptor_binding_site 1
Pfam:PF02699.10	preprotein_translocase_subunit 1
Pfam:PF05285.7	sda1 1
Pfam:PF03962.10	mnd1_family 1
Pfam:PF07047.7	optic_atrophy_3_protein_(opa3) 1
Pfam:PF04112.8	mak10_subunit_natc_n(alpha)-terminal_acetyltransferase 1
Pfam:PF04784.9	protein_of_unknown_function_duf547 1
Pfam:PF03405.9	fatty_acid_desaturase 1
Pfam:PF04981.8	nmd3_family 1
Pfam:PF00623.15	rna_polymerase_rpb1_domain_2 1
Pfam:PF09377.5	sbds_protein_c-terminal_domain 1
Pfam:PF07106.8	tat_binding_protein_1(tbp-1)-interacting_protein_(tbpip) 1
Pfam:PF03203.9	merc_mercury_resistance_protein 1
Pfam:PF01503.12	phosphoribosyl-atp_pyrophosphohydrolase 1
Pfam:PF00390.14	malic_enzyme_n-terminal_domain 1
Pfam:PF03162.8	tyrosine_phosphatase_family 1
Pfam:PF01894.12	uncharacterised_protein_family_upf0047 1
Pfam:PF08640.6	u3_small_nucleolar_rna-associated_protein_6 1
Pfam:PF12224.3	putative_amidoligase_enzyme 1
Pfam:PF01431.16	peptidase_family_m13 1
Pfam:PF02104.10	surf1_family 1
Pfam:PF12490.3	breast_carcinoma_amplified_sequence_3 1
Pfam:PF10358.4	n-terminal_c2_in_eeig1_and_ehbp1_proteins 1
Pfam:PF01880.13	desulfoferrodoxin 1
Pfam:PF02223.12	thymidylate_kinase 1
Pfam:PF08712.6	scaffold_protein_nfu/nifu_n_terminal 1
Pfam:PF00769.14	ezrin/radixin/moesin_family 1
Pfam:PF03483.12	b3/4_domain 1
Pfam:PF07741.8	brf1-like_tbp-binding_domain 1
Pfam:PF02627.15	carboxymuconolactone_decarboxylase_family 1
Pfam:PF02657.10	fe-s_metabolism_associated_domain 1
Pfam:PF08975.5	domain_of_unknown_function_(duf1868) 1
Pfam:PF01125.12	g10_protein 1
Pfam:PF09332.6	mcm10_replication_factor 1
Pfam:PF04073.10	ybak_/_prolyl-trna_synthetases_associated_domain 1
Pfam:PF05620.6	protein_of_unknown_function_(duf788) 1
Pfam:PF13949.1	alix_v-shaped_domain_binding_to_hiv 1
Pfam:PF13881.1	ubiquitin-2_like_rad60_sumo-like 1
Pfam:PF01268.14	formate--tetrahydrofolate_ligase 1
Pfam:PF04551.9	gcpe_protein 1
Pfam:PF02696.9	uncharacterized_acr_ydiu/upf0061_family 1
Pfam:PF09446.5	vma21-like_domain 1
Pfam:PF10253.4	mitotic_checkpoint_protein_prcc_cterm 1
Pfam:PF13787.1	protein_of_unknown_function_with_hxxee_motif 1
Pfam:PF00917.21	math_domain 1
Pfam:PF08231.7	syf2_splicing_factor 1
Pfam:PF04399.8	glutaredoxin_2_c_terminal_domain 1
Pfam:PF10213.4	mitochondrial_ribosomal_subunit_protein 1
Pfam:PF10013.4	uncharacterized_protein_conserved_in_bacteria_(duf2256) 1
Pfam:PF02677.9	uncharacterized_bcr_cog1636 1
Pfam:PF13596.1	pas_domain 1
Pfam:PF01696.12	adenovirus_eb1_55k_protein_/_large_t-antigen 1
Pfam:PF14421.1	a_distinct_subfamily_of_cdd/cda-like_deaminases 1
Pfam:PF06249.7	ethanolamine_utilisation_protein_eutq 1
Pfam:PF01204.13	trehalase 1
Pfam:PF04230.8	polysaccharide_pyruvyl_transferase 1
Pfam:PF08698.6	fcf2_pre-rrna_processing 1
Pfam:PF04189.8	gcd10p_family 1
Pfam:PF07542.6	atp12_chaperone_protein 1
Pfam:PF05971.7	protein_of_unknown_function_(duf890) 1
Pfam:PF05148.10	hypothetical_methyltransferase 1
Pfam:PF03909.12	bsd_domain 1
Pfam:PF09668.5	aspartyl_protease 1
Pfam:PF10263.4	sprt-like_family 1
Pfam:PF05907.8	eukaryotic_protein_of_unknown_function_(duf866) 1
Pfam:PF12923.2	ribosomal_rna-processing_protein_7_(rrp7) 1
Pfam:PF10707.4	phop_regulatory_network_protein_yrbl 1
Pfam:PF12554.3	mitotic-spindle_organizing_gamma-tubulin_ring_associated 1
Pfam:PF08501.6	shikimate_dehydrogenase_substrate_binding_domain 1
Pfam:PF05700.6	breast_carcinoma_amplified_sequence_2_(bcas2) 1
Pfam:PF01144.18	coenzyme_a_transferase 1
Pfam:PF00839.12	cysteine_rich_repeat 1
Pfam:PF03385.12	protein_of_unknown_function_duf288 1
Pfam:PF08559.5	cut8 1
Pfam:PF12230.3	pre-mrna_splicing_factor_prp21_like_protein 1
Pfam:PF00927.17	transglutaminase_family_c-terminal_ig_like_domain 1
Pfam:PF07452.7	chrd_domain 1
Pfam:PF13023.1	hd_domain 1
Pfam:PF04378.8	protein_of_unknown_function_(duf519) 1
Pfam:PF14198.1	transposon-encoded_protein_tnpv 1
Pfam:PF08621.5	rpap1-like_n-terminal 1
Pfam:PF02184.11	hat_(half-a-tpr)_repeat 1
Pfam:PF01213.14	adenylate_cyclase_associated_(cap)_n_terminal 1
Pfam:PF10409.4	c2_domain_of_pten_tumour-suppressor_protein 1
Pfam:PF07287.6	protein_of_unknown_function_(duf1446) 1
Pfam:PF00290.15	tryptophan_synthase_alpha_chain 1
Pfam:PF06777.6	protein_of_unknown_function_(duf1227) 1
Pfam:PF14446.1	prokaryotic_ring_finger_family_1 1
Pfam:PF07914.6	protein_of_unknown_function_(duf1679) 1
Pfam:PF11718.3	pre-mrna_3'-end-processing_endonuclease_polyadenylation_factor_c-term 1
Pfam:PF13402.1	peptidase_m60-like_family 1
Pfam:PF03671.9	ubiquitin_fold_modifier_1_protein 1
Pfam:PF12134.3	prp8_domain_iv_core 1
Pfam:PF11861.3	domain_of_unknown_function_(duf3381) 1
Pfam:PF06594.6	haemolysin-type_calcium_binding_protein_related_domain 1
Pfam:PF01421.14	reprolysin_(m12b)_family_zinc_metalloprotease 1
Pfam:PF01956.11	integral_membrane_protein_duf106 1
Pfam:PF12254.3	dna_polymerase_alpha_subunit_p180_n_terminal 1
Pfam:PF13869.1	nucleotide_hydrolase 1
Pfam:PF06108.7	protein_of_unknown_function_(duf952) 1
Pfam:PF05282.6	aar2_protein 1
Pfam:PF08186.6	wound-inducible_basic_protein_family 1
Pfam:PF06421.7	gtp-binding_protein_lepa_c-terminus 1
Pfam:PF07035.7	colon_cancer-associated_protein_mic1-like 1
Pfam:PF11460.3	protein_of_unknown_function_(duf3007) 1
Pfam:PF13918.1	pld-like_domain 1
Pfam:PF13339.1	apoptosis_antagonizing_transcription_factor 1
Pfam:PF09696.5	ctf8 1
Pfam:PF01782.13	rimm_n-terminal_domain 1
Pfam:PF03241.8	4-hydroxyphenylacetate_3-hydroxylase_c_terminal 1
Pfam:PF00078.22	reverse_transcriptase_(rna-dependent_dna_polymerase) 1
Pfam:PF02525.12	flavodoxin-like_fold 1
Pfam:PF14377.1	domain_of_unknown_function_(duf4414) 1
Pfam:PF00990.16	ggdef_domain 1
Pfam:PF01592.11	nifu-like_n_terminal_domain 1
Pfam:PF07716.10	basic_region_leucine_zipper 1
Pfam:PF04111.7	autophagy_protein_apg6 1
Pfam:PF04762.7	iki3_family 1
Pfam:PF01902.12	atp-binding_region 1
Pfam:PF12919.2	tcda/tcdb_catalytic_glycosyltransferase_domain 1
Pfam:PF06487.7	sin3_associated_polypeptide_p18_(sap18) 1
Pfam:PF13451.1	probable_zinc-binding_domain 1
Pfam:PF09801.4	integral_membrane_protein_s_linking_to_the_trans_golgi_network 1
Pfam:PF06728.8	gpi_transamidase_subunit_pig-u 1
Pfam:PF05360.9	yiaa/b_two_helix_domain 1
Pfam:PF01770.13	reduced_folate_carrier 1
Pfam:PF06658.7	protein_of_unknown_function_(duf1168) 1
Pfam:PF08506.5	cse1 1
Pfam:PF14003.1	ylbe-like_protein 1
Pfam:PF06160.7	septation_ring_formation_regulator_ezra 1
Pfam:PF08338.6	domain_of_unknown_function_(duf1731) 1
Pfam:PF02739.11	5'-3'_exonuclease_n-terminal_resolvase-like_domain 1
Pfam:PF00953.16	glycosyl_transferase_family_4 1
Pfam:PF01018.17	gtp1/obg 1
Pfam:PF10544.4	t5orf172_domain 1
Pfam:PF02078.11	synapsin_n-terminal_domain 1
Pfam:PF04100.7	vps53-like_n-terminal 1
Pfam:PF01921.13	trna_synthetases_class_i_(k) 1
Pfam:PF04241.10	protein_of_unknown_function_(duf423) 1
Pfam:PF06339.7	ectoine_synthase 1
Pfam:PF13297.1	telomere_stability_c-terminal 1
Pfam:PF04908.10	sh3-binding_glutamic_acid-rich_protein 1
Pfam:PF07001.6	bat2_n-terminus 1
Pfam:PF13019.1	telomere_stability_and_silencing 1
Pfam:PF06963.7	ferroportin1_(fpn1) 1
Pfam:PF10597.4	u5-snrna_binding_site_2_of_prp8 1
Pfam:PF08861.5	domain_of_unknown_function_duf1828 1
Pfam:PF02391.12	moae_protein 1
Pfam:PF08149.6	bing4ct_(nuc141)_domain 1
Pfam:PF08785.6	ku_c_terminal_domain_like 1
Pfam:PF12118.3	spra-related_family 1
Pfam:PF03911.11	sec61beta_family 1
Pfam:PF01242.14	6-pyruvoyl_tetrahydropterin_synthase 1
Pfam:PF02630.9	sco1/senc 1
Pfam:PF08661.6	replication_factor_a_protein_3 1
Pfam:PF05093.8	cytokine-induced_anti-apoptosis_inhibitor_1_fe-s_biogenesis 1
Pfam:PF02885.12	glycosyl_transferase_family_helical_bundle_domain 1
Pfam:PF01648.15	4'-phosphopantetheinyl_transferase_superfamily 1
Pfam:PF04977.10	septum_formation_initiator 1
Pfam:PF06807.9	pre-mrna_cleavage_complex_ii_protein_clp1 1
Pfam:PF09732.4	cactus-binding_c-terminus_of_cactin_protein 1
Pfam:PF13696.1	zinc_knuckle 1
Pfam:PF02797.10	chalcone_and_stilbene_synthases_c-terminal_domain 1
Pfam:PF03854.9	p-11_zinc_finger 1
Pfam:PF01910.12	domain_of_unknown_function_duf77 1
Pfam:PF14023.1	protein_of_unknown_function_(duf4239) 1
Pfam:PF09416.5	rna_helicase_(upf2_interacting_domain) 1
Pfam:PF11932.3	protein_of_unknown_function_(duf3450) 1
Pfam:PF09088.6	mif4g_like 1
Pfam:PF09743.4	uncharacterized_conserved_protein_(duf2042) 1
Pfam:PF03813.9	nrap_protein 1
Pfam:PF11566.3	pi31_proteasome_regulator_n-terminal 1
Pfam:PF09190.6	dalr_domain 1
Pfam:PF05291.6	bystin 1
Pfam:PF06803.7	protein_of_unknown_function_(duf1232) 1
Pfam:PF05901.6	excalibur_calcium-binding_domain 1
Pfam:PF03703.9	bacterial_ph_domain 1
Pfam:PF08768.6	domain_of_unknown_function_(duf1794) 1
Pfam:PF01715.12	ipp_transferase 1
Pfam:PF03847.8	transcription_initiation_factor_tfiid_subunit_a 1
Pfam:PF02275.13	linear_amide_c-n_hydrolases_choloylglycine_hydrolase_family 1
Pfam:PF08147.7	dbp10ct_(nuc160)_domain 1
Pfam:PF02676.9	methyltransferase_tyw3 1
Pfam:PF07171.7	mlrc_c-terminus 1
Pfam:PF07569.6	tup1-like_enhancer_of_split 1
Pfam:PF02296.11	alpha_adaptin_ap2_c-terminal_domain 1
Pfam:PF05557.8	mitotic_checkpoint_protein 1
Pfam:PF07779.7	10_tm_acyl_transferase_domain_found_in_cas1p 1
Pfam:PF10159.4	kinase_phosphorylation_protein 1
Pfam:PF06391.8	cdk-activating_kinase_assembly_factor_mat1 1
Pfam:PF04707.9	preli-like_family 1
Pfam:PF05768.9	glutaredoxin-like_domain_(duf836) 1
Pfam:PF04573.7	signal_peptidase_subunit 1
Pfam:PF10558.4	mitochondrial_18_kda_protein_(mtp18) 1
Pfam:PF10469.4	akap7_2'5'_rna_ligase-like_domain 1
Pfam:PF05473.7	ul45_protein 1
Pfam:PF01601.11	coronavirus_s2_glycoprotein 1
Pfam:PF05000.12	rna_polymerase_rpb1_domain_4 1
Pfam:PF01746.16	trna_(guanine-1)-methyltransferase 1
Pfam:PF02295.12	adenosine_deaminase_z-alpha_domain 1
Pfam:PF02347.11	glycine_cleavage_system_p-protein 1
Pfam:PF03174.8	chitobiase/beta-hexosaminidase_c-terminal_domain 1
Pfam:PF09717.5	plasmodium_falciparum_domain_of_unknown_function_(cpw_wpc) 1
Pfam:PF14153.1	spore_coat_protein_coto 1
Pfam:PF04013.7	putative_sam-dependent_rna_methyltransferase 1
Pfam:PF08783.6	dwnn_domain 1
Pfam:PF00677.12	lumazine_binding_domain 1
Pfam:PF02401.13	lytb_protein 1
Pfam:PF05856.7	arp2/3_complex_20_kda_subunit_(arpc4) 1
Pfam:PF05493.8	atp_synthase_subunit_h 1
Pfam:PF13838.1	clathrin-h-link 1
Pfam:PF03662.9	glycosyl_hydrolase_family_79_n-terminal_domain 1
Pfam:PF01465.15	grip_domain 1
Pfam:PF03650.8	uncharacterised_protein_family_(upf0041) 1
Pfam:PF03095.10	phosphotyrosyl_phosphate_activator_(ptpa)_protein 1
Pfam:PF00375.13	sodium:dicarboxylate_symporter_family 1
Pfam:PF13950.1	udp-glucose_4-epimerase_c-term_subunit 1
Pfam:PF02970.11	tubulin_binding_cofactor_a 1
Pfam:PF02536.9	mterf 1
Pfam:PF07223.6	protein_of_unknown_function_(duf1421) 1
Pfam:PF13462.1	thioredoxin 1
Pfam:PF01373.12	glycosyl_hydrolase_family_14 1
Pfam:PF00630.14	filamin/abp280_repeat 1
Pfam:PF00565.12	staphylococcal_nuclease_homologue 1
Pfam:PF05212.7	protein_of_unknown_function_(duf707) 1
Pfam:PF00483.18	nucleotidyl_transferase 1
Pfam:PF08920.5	splicing_factor_3b_subunit_1 1
Pfam:PF04935.7	surfeit_locus_protein_6 1
Pfam:PF12706.2	beta-lactamase_superfamily_domain 1
Pfam:PF13302.1	acetyltransferase_(gnat)_domain 1
Pfam:PF06110.6	eukaryotic_protein_of_unknown_function_(duf953) 1
Pfam:PF00692.14	dutpase 1
Pfam:PF06093.8	spt4/rpoe2_zinc_finger 1
Pfam:PF08436.7	1-deoxy-d-xylulose_5-phosphate_reductoisomerase_c-terminal 1
Pfam:PF08386.5	tap-like_protein 1
Pfam:PF04135.7	nucleolar_rna-binding_protein_nop10p_family 1
Pfam:PF04127.10	dna_/_pantothenate_metabolism_flavoprotein 1
Pfam:PF09202.6	rio2_n-terminal 1
Pfam:PF09922.4	cell_wall-active_antibiotics_response_protein_(duf2154) 1
Pfam:PF02749.11	quinolinate_phosphoribosyl_transferase_n-terminal_domain 1
Pfam:PF06941.7	5'_nucleotidase_deoxy_(pyrimidine)_cytosolic_type_c_protein_(nt5c) 1
Pfam:PF06645.8	microsomal_signal_peptidase_12_kda_subunit_(spc12) 1
Pfam:PF05997.7	nucleolar_protein_nop52 1
Pfam:PF05649.8	peptidase_family_m13 1
Pfam:PF08953.6	domain_of_unknown_function_(duf1899) 1
Pfam:PF01233.14	myristoyl-coa:protein_n-myristoyltransferase_n-terminal_domain 1
Pfam:PF04045.9	arp2/3_complex_34_kd_subunit_p34-arc 1
Pfam:PF12295.3	symplekin_tight_junction_protein_c_terminal 1
Pfam:PF08153.7	ngp1nt_(nuc091)_domain 1
Pfam:PF08372.5	plant_phosphoribosyltransferase_c-terminal 1
Pfam:PF04628.8	sedlin_n-terminal_conserved_region 1
Pfam:PF03599.11	co_dehydrogenase/acetyl-coa_synthase_delta_subunit 1
Pfam:PF08911.6	nup50_(nucleoporin_50_kda) 1
Pfam:PF10149.4	transmembrane_protein_231 1
Pfam:PF01067.17	calpain_large_subunit_domain_iii 1
Pfam:PF01238.16	phosphomannose_isomerase_type_i 1
Pfam:PF06080.7	protein_of_unknown_function_(duf938) 1
Pfam:PF10596.4	u6-snrna_interacting_domain_of_prp8 1
Pfam:PF14382.1	exosome_complex_exonuclease_rrp4_n-terminal_region 1
Pfam:PF04063.9	domain_of_unknown_function_(duf383) 1
Pfam:PF13852.1	protein_of_unknown_function_(duf4197) 1
Pfam:PF11700.3	vacuole_effluxer_atg22_like 1
Pfam:PF12251.3	snrna-activating_protein_of_50kda_mw_c_terminal 1
Pfam:PF07466.6	protein_of_unknown_function_(duf1517) 1
Pfam:PF09440.5	eif3_subunit_6_n_terminal_domain 1
Pfam:PF11927.3	protein_of_unknown_function_(duf3445) 1
Pfam:PF08561.5	mitochondrial_ribosomal_protein_l37 1
Pfam:PF03786.8	d-mannonate_dehydratase_(uxua) 1
Pfam:PF05495.7	chy_zinc_finger 1
Pfam:PF12893.2	putative_lumazine-binding 1
Pfam:PF05005.10	janus/ocnus_family_(ocnus) 1
Pfam:PF03155.10	alg6_alg8_glycosyltransferase_family 1
Pfam:PF00030.14	beta/gamma_crystallin 1
Pfam:PF06047.6	ras-induced_vulval_development_antagonist 1
Pfam:PF03177.9	non-repetitive/wga-negative_nucleoporin_c-terminal 1
Pfam:PF13901.1	domain_of_unknown_function_(duf4206) 1
Pfam:PF10238.4	e2f-associated_phosphoprotein 1
Pfam:PF09038.5	tumour_suppressor_p53-binding_protein-1_tudor 1
Pfam:PF08328.6	adenylosuccinate_lyase_c-terminal 1
Pfam:PF08201.6	bssc/tutf_protein 1
Pfam:PF09269.6	domain_of_unknown_function_(duf1967) 1
Pfam:PF01191.14	rna_polymerase_rpb5_c-terminal_domain 1
Pfam:PF12344.3	ultra-violet_resistance_protein_b 1
Pfam:PF13020.1	domain_of_unknown_function_(duf3883) 1
Pfam:PF09429.5	ww_domain_binding_protein_11 1
Pfam:PF01120.12	alpha-l-fucosidase 1
Pfam:PF10260.4	uncharacterized_conserved_domain_(saysvfn) 1
Pfam:PF08571.5	yos1-like 1
Pfam:PF06739.6	beta-propeller_repeat 1
Pfam:PF10509.4	galactokinase_galactose-binding_signature 1
Pfam:PF01300.13	telomere_recombination 1
Pfam:PF09423.5	phod-like_phosphatase 1
Pfam:PF04801.8	sin-like_protein_conserved_region 1
Pfam:PF11931.3	domain_of_unknown_function_(duf3449) 1
Pfam:PF08572.5	pre-mrna_processing_factor_3_(prp3) 1
Pfam:PF04886.7	pt_repeat 1
Pfam:PF12394.3	protein_of_unknown_function_(duf3657) 1
Pfam:PF06052.7	3-hydroxyanthranilic_acid_dioxygenase 1
Pfam:PF07890.7	rrp15p 1
Pfam:PF05673.8	protein_of_unknown_function_(duf815) 1
Pfam:PF02271.11	ubiquinol-cytochrome_c_reductase_complex_14kd_subunit 1
Pfam:PF10312.4	conserved_mid_region_of_cactin 1
Pfam:PF06677.7	sjogren's_syndrome/scleroderma_autoantigen_1_(autoantigen_p27) 1
Pfam:PF02138.13	beige/beach_domain 1
Pfam:PF07808.8	red-like_protein_n-terminal_region 1
Pfam:PF09757.4	arb2_domain 1
Pfam:PF07985.7	srr1 1
Pfam:PF12612.3	tubulin_folding_cofactor_d_c_terminal 1
Pfam:PF14033.1	protein_of_unknown_function_(duf4246) 1
Pfam:PF07962.7	replication_fork_protection_component_swi3 1
Pfam:PF05163.7	dinb_family 1
Pfam:PF08614.6	autophagy_protein_16_(atg16) 1
Pfam:PF09797.4	n-acetyltransferase_b_complex_(natb)_non_catalytic_subunit 1
Pfam:PF01916.12	deoxyhypusine_synthase 1
Pfam:PF13465.1	zinc-finger_double_domain 1
Pfam:PF05004.8	interferon-related_developmental_regulator_(ifrd) 1
Pfam:PF05608.7	protein_of_unknown_function_(duf778) 1
Pfam:PF05915.7	eukaryotic_protein_of_unknown_function_(duf872) 1
Pfam:PF03820.12	tricarboxylate_carrier 1
Pfam:PF09330.6	d-lactate_dehydrogenase_membrane_binding 1
Pfam:PF01749.15	importin_beta_binding_domain 1
Pfam:PF04106.7	autophagy_protein_apg5 1
Pfam:PF01906.12	putative_heavy-metal-binding 1
Pfam:PF06244.7	protein_of_unknown_function_(duf1014) 1
Pfam:PF02272.14	dhha1_domain 1
Pfam:PF01394.15	clathrin_propeller_repeat 1
Pfam:PF02943.10	ferredoxin_thioredoxin_reductase_catalytic_beta_chain 1
Pfam:PF09773.4	meckelin_(transmembrane_protein_67) 1
Pfam:PF08265.6	yl1_nuclear_protein_c-terminal_domain 1
Pfam:PF13957.1	toxin_yafo_type_ii_toxin-antitoxin_system 1
Pfam:PF10437.4	bacterial_lipoate_protein_ligase_c-terminus 1
Pfam:PF08084.6	proct_(nuc072)_domain 1
Pfam:PF11019.3	protein_of_unknown_function_(duf2608) 1
Pfam:PF13433.1	periplasmic_binding_protein_domain 1
Pfam:PF12542.3	pre-mrna_splicing_factor 1
Pfam:PF06984.8	mitochondrial_39-s_ribosomal_protein_l47_(mrp-l47) 1
Pfam:PF07856.7	mediator_of_crac_channel_activity 1
Pfam:PF04252.8	predicted_sam-dependent_rna_methyltransferase 1
Pfam:PF03825.11	nucleoside_h+_symporter 1
Pfam:PF12159.3	protein_of_unknown_function_(duf3593) 1
Pfam:PF10256.4	golgin_subfamily_a_member_7/erf4_family 1
Pfam:PF03669.8	uncharacterised_protein_family_(upf0139) 1
Pfam:PF01988.14	vit_family 1
Pfam:PF04657.8	protein_of_unknown_function_duf606 1
Pfam:PF09368.5	sas10_c-terminal_domain 1
Pfam:PF01935.12	domain_of_unknown_function_duf87 1
Pfam:PF12569.3	nmda_receptor-regulated_protein_1 1
Pfam:PF06863.7	protein_of_unknown_function_(duf1254) 1
Pfam:PF02580.11	d-tyr-trna(tyr)_deacylase 1
Pfam:PF08923.5	mitogen-activated_protein_kinase_kinase_1_interacting 1
Pfam:PF13393.1	histidyl-trna_synthetase 1
Pfam:PF11816.3	domain_of_unknown_function_(duf3337) 1
Pfam:PF13515.1	fusaric_acid_resistance_protein-like 1
Pfam:PF13875.1	domain_of_unknown_function_(duf4202) 1
Pfam:PF09725.4	folate-sensitive_fragile_site_protein_fra10ac1 1
Pfam:PF10693.4	protein_of_unknown_function_(duf2499) 1
Pfam:PF09174.5	maf1_regulator 1
Pfam:PF14260.1	c4-type_zinc-finger_of_dna_polymerase_delta 1
Pfam:PF03484.10	trna_synthetase_b5_domain 1
Pfam:PF00393.14	6-phosphogluconate_dehydrogenase_c-terminal_domain 1
Pfam:PF09822.4	abc-type_uncharacterized_transport_system 1
Pfam:PF00923.14	transaldolase 1
Pfam:PF08623.5	tata-binding_protein_interacting_(tip20) 1
Pfam:PF00490.16	delta-aminolevulinic_acid_dehydratase 1
Pfam:PF05978.11	ion_channel_regulatory_protein_unc-93 1
Pfam:PF07726.6	atpase_family_associated_with_various_cellular_activities_(aaa) 1
Pfam:PF02537.10	crcb-like_protein 1
Pfam:PF03423.8	carbohydrate_binding_domain_(family_25) 1
Pfam:PF05182.8	fip1_motif 1
Pfam:PF10273.4	pre-rrna-processing_protein_tsr2 1
Pfam:PF03071.10	gnt-i_family 1
Pfam:PF05786.9	condensin_complex_subunit_2 1
Pfam:PF10711.4	hypothetical_protein_(duf2513) 1
Pfam:PF02197.12	regulatory_subunit_of_type_ii_pka_r-subunit 1
Pfam:PF03948.9	ribosomal_protein_l9_c-terminal_domain 1
Pfam:PF00491.16	arginase_family 1
Pfam:PF08225.6	pseudin_antimicrobial_peptide 1
Pfam:PF02581.12	thiamine_monophosphate_synthase/teni 1
Pfam:PF13840.1	family_description 1
Pfam:PF00784.12	myth4_domain 1
Pfam:PF03302.8	giardia_variant-specific_surface_protein 1
Pfam:PF13288.1	dxp_reductoisomerase_c-terminal_domain 1
Pfam:PF08694.6	ubiquitin-fold_modifier-conjugating_enzyme_1 1
Pfam:PF05153.10	family_of_unknown_function_(duf706) 1
Pfam:PF10203.4	cytochrome_c_oxidase_assembly_protein_pet191 1
Pfam:PF08771.6	rapamycin_binding_domain 1
Pfam:PF06762.9	lipase_maturation_factor 1
Pfam:PF04666.8	n-acetylglucosaminyltransferase-iv_(gnt-iv)_conserved_region 1
Pfam:PF05450.10	nicastrin 1
Pfam:PF09431.5	protein_of_unknown_function_(duf2013) 1
Pfam:PF13225.1	domain_of_unknown_function_(duf4033) 1
Pfam:PF01951.11	archease_protein_family_(mth1598/tm1083) 1
Pfam:PF07486.7	cell_wall_hydrolase 1
Pfam:PF02731.10	skip/snw_domain 1
Pfam:PF08271.7	tfiib_zinc-binding 1
Pfam:PF10904.3	protein_of_unknown_function_(duf2694) 1
Pfam:PF04152.9	mre11_dna-binding_presumed_domain 1
Pfam:PF01331.14	mrna_capping_enzyme_catalytic_domain 1
Pfam:PF09511.5	rna_ligase 1
Pfam:PF01329.14	pterin_4_alpha_carbinolamine_dehydratase 1
Pfam:PF01937.14	protein_of_unknown_function_duf89 1
Pfam:PF13000.2	acetyl-coenzyme_a_transporter_1 1
Pfam:PF11793.3	fancl_c-terminal_domain 1
Pfam:PF08772.6	nin_one_binding_(nob1)_zn-ribbon_like 1
Pfam:PF07946.9	protein_of_unknown_function_(duf1682) 1
Pfam:PF10805.3	protein_of_unknown_function_(duf2730) 1
Pfam:PF03232.8	ubiquinone_biosynthesis_protein_coq7 1
Pfam:PF02417.10	chromate_transporter 1
Pfam:PF08492.7	srp72_rna-binding_domain 1
Pfam:PF02586.9	uncharacterised_acr_cog2135 1
Pfam:PF08625.6	utp13_specific_wd40_associated_domain 1
Pfam:PF04417.7	protein_of_unknown_function_(duf501) 1
Pfam:PF03874.11	rna_polymerase_rpb4 1
Pfam:PF01948.13	aspartate_carbamoyltransferase_regulatory_chain_allosteric_domain 1
Pfam:PF00016.15	ribulose_bisphosphate_carboxylase_large_chain_catalytic_domain 1
Pfam:PF14370.1	c-terminal_topoisomerase_domain 1
Pfam:PF09745.4	coiled-coil_domain-containing_protein_55_(duf2040) 1
Pfam:PF08583.5	cytochrome_c_oxidase_biogenesis_protein_cmc1_like 1
Pfam:PF10229.4	uncharacterized_conserved_protein_(duf2246) 1
Pfam:PF02229.11	transcriptional_coactivator_p15_(pc4) 1
Pfam:PF12849.2	pbp_superfamily_domain 1
Pfam:PF11152.3	protein_of_unknown_function_(duf2930) 1
Pfam:PF08318.7	cog4_transport_protein 1
Pfam:PF09805.4	nucleolar_protein_12_(25kda) 1
Pfam:PF11822.3	domain_of_unknown_function_(duf3342) 1
Pfam:PF02838.10	glycosyl_hydrolase_family_20_domain_2 1
Pfam:PF10236.4	mitochondrial_ribosomal_death-associated_protein_3 1
Pfam:PF04733.9	coatomer_epsilon_subunit 1
Pfam:PF06159.8	protein_of_unknown_function_(duf974) 1
Pfam:PF08161.7	nuc173_domain 1
Pfam:PF04997.7	rna_polymerase_rpb1_domain_1 1
Pfam:PF11875.3	domain_of_unknown_function_(duf3395) 1
Pfam:PF01964.13	thic_family 1
Pfam:PF04874.9	mak16_protein_c-terminal_region 1
Pfam:PF03966.11	trm112p-like_protein 1
Pfam:PF00530.13	scavenger_receptor_cysteine-rich_domain 1
Pfam:PF03314.9	protein_of_unknown_function_duf273 1
Pfam:PF08637.5	atp_synthase_regulation_protein_nca2 1
Pfam:PF05996.7	ferredoxin-dependent_bilin_reductase 1
Pfam:PF00764.14	arginosuccinate_synthase 1
Pfam:PF03941.10	inner_centromere_protein_ark_binding_region 1
Pfam:PF12957.2	domain_of_unknown_function_(duf3846) 1
Pfam:PF01649.13	ribosomal_protein_s20 1
Pfam:PF00902.13	sec-independent_protein_translocase_protein_(tatc) 1
Pfam:PF10000.4	act_domain 1
Pfam:PF10493.4	rough_deal_protein_c-terminal_region 1
Pfam:PF07297.7	dolichol_phosphate-mannose_biosynthesis_regulatory_protein_(dpm2) 1
Pfam:PF09763.4	exocyst_complex_component_sec3 1
Pfam:PF03981.7	ubiquinol-cytochrome_c_chaperone 1
Pfam:PF03471.12	transporter_associated_domain 1
Pfam:PF02005.11	n2_n2-dimethylguanosine_trna_methyltransferase 1
Pfam:PF11051.3	mannosyltransferase_putative 1
Pfam:PF11916.3	vacuolar_protein_14_c-terminal_fig4p_binding 1
Pfam:PF04030.9	d-arabinono-1_4-lactone_oxidase 1
Pfam:PF14216.1	domain_of_unknown_function_(duf4326) 1
Pfam:PF09756.4	ddrgk_domain 1
Pfam:PF13667.1	thic-associated_domain 1
Pfam:PF04068.10	possible_fer4-like_domain_in_rnase_l_inhibitor_rli 1
Pfam:PF08232.7	striatin_family 1
Pfam:PF12375.3	phage_protein 1
Pfam:PF10473.4	leucine-rich_repeats_of_kinetochore_protein_cenp-f/lek1 1
Pfam:PF05129.8	transcription_elongation_factor_elf1_like 1
Pfam:PF03321.8	gh3_auxin-responsive_promoter 1
Pfam:PF06087.7	tyrosyl-dna_phosphodiesterase 1
Pfam:PF00930.16	dipeptidyl_peptidase_iv_(dpp_iv)_n-terminal_region 1
Pfam:PF00908.12	dtdp-4-dehydrorhamnose_3_5-epimerase 1
Pfam:PF07780.7	spb1_c-terminal_domain 1
Pfam:PF07896.7	protein_of_unknown_function_(duf1674) 1
Pfam:PF12309.3	kif-1_binding_protein_c_terminal 1
Pfam:PF00066.12	lnr_domain 1
Pfam:PF00453.13	ribosomal_protein_l20 1
Pfam:PF07847.7	protein_of_unknown_function_(duf1637) 1
Pfam:PF02301.13	horma_domain 1
Pfam:PF14010.1	phosphoenolpyruvate_carboxylase 1
Pfam:PF07977.8	faba-like_domain 1
Pfam:PF08627.5	crt-like 1
Pfam:PF02468.10	photosystem_ii_reaction_centre_n_protein_(psbn) 1
Pfam:PF05918.6	apoptosis_inhibitory_protein_5_(api5) 1
Pfam:PF13912.1	c2h2-type_zinc_finger 1
Pfam:PF01267.12	f-actin_capping_protein_alpha_subunit 1
Pfam:PF05241.7	emopamil_binding_protein 1
Pfam:PF04566.8	rna_polymerase_rpb2_domain_4 1
Pfam:PF05477.6	surfeit_locus_protein_2_(surf2) 1
Pfam:PF09844.4	uncharacterized_conserved_protein_(cog2071) 1
Pfam:PF13877.1	potential_monad-binding_region_of_rpap3 1
Pfam:PF04729.8	asf1_like_histone_chaperone 1
Pfam:PF01653.13	nad-dependent_dna_ligase_adenylation_domain 1
Pfam:PF11264.3	thylakoid_formation_protein 1
Pfam:PF00817.15	impb/mucb/samb_family 1
Pfam:PF03661.8	uncharacterised_protein_family_(upf0121) 1
Pfam:PF02290.10	signal_recognition_particle_14kd_protein 1
Pfam:PF07052.6	hepatocellular_carcinoma-associated_antigen_59 1
Pfam:PF00265.13	thymidine_kinase 1
Pfam:PF00815.15	histidinol_dehydrogenase 1
Pfam:PF09457.5	fip_domain 1
Pfam:PF05833.6	fibronectin-binding_protein_a_n-terminus_(fbpa) 1
Pfam:PF12588.3	phophatidylserine_decarboxylase 1
Pfam:PF03498.9	cytolethal_distending_toxin_a/c_family 1
Pfam:PF06417.7	protein_of_unknown_function_(duf1077) 1
Pfam:PF11141.3	protein_of_unknown_function_(duf2914) 1
Pfam:PF04078.8	cell_differentiation_family_rcd1-like 1
Pfam:PF13477.1	glycosyl_transferase_4-like 1
Pfam:PF01028.15	eukaryotic_dna_topoisomerase_i_catalytic_core 1
Pfam:PF12234.3	rave_protein_1_c_terminal 1
Pfam:PF08672.6	anaphase_promoting_complex_(apc)_subunit_2 1
Pfam:PF08392.7	fae1/type_iii_polyketide_synthase-like_protein 1
Pfam:PF02643.10	uncharacterized_acr_cog1430 1
Pfam:PF01984.15	double-stranded_dna-binding_domain 1
Pfam:PF03998.8	utp11_protein 1
Pfam:PF05276.9	sh3_domain-binding_protein_5_(sh3bp5) 1
Pfam:PF01502.13	phosphoribosyl-amp_cyclohydrolase 1
Pfam:PF07912.8	erp29_n-terminal_domain 1
Pfam:PF05201.10	glutamyl-trnaglu_reductase_n-terminal_domain 1
Pfam:PF08288.7	piga_(gpi_anchor_biosynthesis) 1
Pfam:PF03870.10	rna_polymerase_rpb8 1
Pfam:PF12248.3	farnesoic_acid_0-methyl_transferase 1
Pfam:PF00031.16	cystatin_domain 1
Pfam:PF05983.6	med7_protein 1
Pfam:PF01392.17	fz_domain 1
Pfam:PF10262.4	rdx_family 1
Pfam:PF09048.5	cro 1
Pfam:PF00311.12	phosphoenolpyruvate_carboxylase 1
Pfam:PF14114.1	domain_of_unknown_function_(duf4286) 1
Pfam:PF02906.9	iron_only_hydrogenase_large_subunit_c-terminal_domain 1
Pfam:PF02922.13	carbohydrate-binding_module_48_(isoamylase_n-terminal_domain) 1
Pfam:PF06742.6	protein_of_unknown_function_(duf1214) 1
Pfam:PF01007.15	inward_rectifier_potassium_channel 2
Pfam:PF00699.15	urease_beta_subunit 2
Pfam:PF05028.9	poly_(adp-ribose)_glycohydrolase_(parg) 2
Pfam:PF03997.7	vps28_protein 2
Pfam:PF12844.2	helix-turn-helix_domain 2
Pfam:PF01218.13	coproporphyrinogen_iii_oxidase 2
Pfam:PF03367.8	zpr1_zinc-finger_domain 2
Pfam:PF03403.8	platelet-activating_factor_acetylhydrolase_isoform_ii 2
Pfam:PF04525.7	tubby_c_2 2
Pfam:PF09278.6	merr_dna_binding 2
Pfam:PF07866.6	protein_of_unknown_function_(duf1653) 2
Pfam:PF08545.5	3-oxoacyl-[acyl-carrier-protein_(acp)]_synthase_iii 2
Pfam:PF11717.3	rna_binding_activity-knot_of_a_chromodomain 2
Pfam:PF01367.15	5'-3'_exonuclease_c-terminal_sam_fold 2
Pfam:PF00182.14	chitinase_class_i 2
Pfam:PF12705.2	pd-(d/e)xk_nuclease_superfamily 2
Pfam:PF08312.7	cwf21_domain 2
Pfam:PF06237.7	protein_of_unknown_function_(duf1011) 2
Pfam:PF01786.12	alternative_oxidase 2
Pfam:PF11662.3	protein_of_unknown_function_(duf3263) 2
Pfam:PF06100.6	streptococcal_67_kda_myosin-cross-reactive_antigen_like_family 2
Pfam:PF10252.4	casein_kinase_substrate_phosphoprotein_pp28 2
Pfam:PF03736.12	eptp_domain 2
Pfam:PF02260.15	fatc_domain 2
Pfam:PF10475.4	protein_of_unknown_function_n-terminal_domain_(duf2450) 2
Pfam:PF07498.7	rho_termination_factor_n-terminal_domain 2
Pfam:PF08517.7	ataxin-1_and_hbp1_module_(axh) 2
Pfam:PF03199.10	eukaryotic_glutathione_synthase 2
Pfam:PF09802.4	preprotein_translocase_subunit_sec66 2
Pfam:PF05046.9	mitochondrial_large_subunit_ribosomal_protein_(img2) 2
Pfam:PF03256.11	anaphase-promoting_complex_subunit_10_(apc10) 2
Pfam:PF02628.10	cytochrome_oxidase_assembly_protein 2
Pfam:PF01215.14	cytochrome_c_oxidase_subunit_vb 2
Pfam:PF00778.12	dix_domain 2
Pfam:PF00730.20	hhh-gpd_superfamily_base_excision_dna_repair_protein 2
Pfam:PF05251.7	uncharacterised_protein_family_(upf0197) 2
Pfam:PF00724.15	nadh:flavin_oxidoreductase_/_nadh_oxidase_family 2
Pfam:PF02320.11	ubiquinol-cytochrome_c_reductase_hinge_protein 2
Pfam:PF13676.1	tir_domain 2
Pfam:PF04012.7	pspa/im30_family 2
Pfam:PF02636.12	putative_s-adenosyl-l-methionine-dependent_methyltransferase 2
Pfam:PF03235.9	protein_of_unknown_function_duf262 2
Pfam:PF02464.12	competence-damaged_protein 2
Pfam:PF13813.1	membrane_bound_o-acyl_transferase_family 2
Pfam:PF02728.11	copper_amine_oxidase_n3_domain 2
Pfam:PF12968.2	domain_of_unknown_function_(duf3856) 2
Pfam:PF13292.1	1-deoxy-d-xylulose-5-phosphate_synthase 2
Pfam:PF09382.5	rqc_domain 2
Pfam:PF01274.17	malate_synthase 2
Pfam:PF01096.13	transcription_factor_s-ii_(tfiis) 2
Pfam:PF12619.3	mini-chromosome_maintenance_protein_2 2
Pfam:PF05063.9	mt-a70 2
Pfam:PF00088.13	trefoil_(p-type)_domain 2
Pfam:PF03351.12	domon_domain 2
Pfam:PF00659.13	polo_box_duplicated_region 2
Pfam:PF09140.6	atpase_mipz 2
Pfam:PF12530.3	protein_of_unknown_function_(duf3730) 2
Pfam:PF02114.11	phosducin 2
Pfam:PF00361.15	nadh-ubiquinone/plastoquinone_(complex_i)_various_chains 2
Pfam:PF04153.13	not2_/_not3_/_not5_family 2
Pfam:PF03439.8	early_transcription_elongation_factor_of_rna_pol_ii_ngn_section 2
Pfam:PF08797.6	hiran_domain 2
Pfam:PF00439.20	bromodomain 2
Pfam:PF08767.6	crm1_c_terminal 2
Pfam:PF01883.14	domain_of_unknown_function_duf59 2
Pfam:PF08216.6	eukaryotic_domain_of_unknown_function_(duf1716) 2
Pfam:PF05173.9	dihydrodipicolinate_reductase_c-terminus 2
Pfam:PF08487.5	vault_protein_inter-alpha-trypsin_domain 2
Pfam:PF05783.6	dynein_light_intermediate_chain_(dlic) 2
Pfam:PF10994.3	protein_of_unknown_function_(duf2817) 2
Pfam:PF08757.6	coth_protein 2
Pfam:PF00496.17	bacterial_extracellular_solute-binding_proteins_family_5_middle 2
Pfam:PF04037.8	domain_of_unknown_function_(duf382) 2
Pfam:PF04108.7	autophagy_protein_apg17 2
Pfam:PF06094.7	aig2-like_family 2
Pfam:PF07773.6	protein_of_unknown_function_(duf1619) 2
Pfam:PF04791.11	lmbr1-like_membrane_protein 2
Pfam:PF01583.15	adenylylsulphate_kinase 2
Pfam:PF03824.11	high-affinity_nickel-transport_protein 2
Pfam:PF02605.10	photosystem_i_reaction_centre_subunit_xi 2
Pfam:PF00958.17	gmp_synthase_c_terminal_domain 2
Pfam:PF01416.15	trna_pseudouridine_synthase 2
Pfam:PF04051.11	transport_protein_particle_(trapp)_component 2
Pfam:PF00750.14	trna_synthetases_class_i_(r) 2
Pfam:PF08544.8	ghmp_kinases_c_terminal 2
Pfam:PF01788.12	psbj 2
Pfam:PF05958.6	trna_(uracil-5-)-methyltransferase 2
Pfam:PF08910.5	c2_domain_of_aida 2
Pfam:PF02880.11	phosphoglucomutase/phosphomannomutase_alpha/beta/alpha_domain_iii 2
Pfam:PF02074.10	carboxypeptidase_taq_(m32)_metallopeptidase 2
Pfam:PF01321.13	creatinase/prolidase_n-terminal_domain 2
Pfam:PF02569.10	pantoate-beta-alanine_ligase 2
Pfam:PF13793.1	n-terminal_domain_of_ribose_phosphate_pyrophosphokinase 2
Pfam:PF03643.10	vacuolar_protein_sorting-associated_protein_26 2
Pfam:PF08551.5	eukaryotic_integral_membrane_protein_(duf1751) 2
Pfam:PF01253.17	translation_initiation_factor_sui1 2
Pfam:PF00352.16	transcription_factor_tfiid_(or_tata-binding_protein_tbp) 2
Pfam:PF13301.1	protein_of_unknown_function_(duf4079) 2
Pfam:PF13500.1	aaa_domain 2
Pfam:PF12973.2	chrr_cupin-like_domain 2
Pfam:PF12733.2	cadherin-like_beta_sandwich_domain 2
Pfam:PF02311.14	arac-like_ligand_binding_domain 2
Pfam:PF11496.3	class_ii_histone_deacetylase_complex_subunits_2_and_3 2
Pfam:PF08532.5	beta-galactosidase_trimerisation_domain 2
Pfam:PF09333.6	atg_c_terminal_domain 2
Pfam:PF00382.14	transcription_factor_tfiib_repeat 2
Pfam:PF02774.13	semialdehyde_dehydrogenase_dimerisation_domain 2
Pfam:PF01871.12	ammecr1 2
Pfam:PF13656.1	rna_polymerase_rpb3/rpb11_dimerisation_domain 2
Pfam:PF05600.7	protein_of_unknown_function_(duf773) 2
Pfam:PF03987.10	autophagocytosis_associated_protein_active-site_domain 2
Pfam:PF08811.6	protein_of_unknown_function_(duf1800) 2
Pfam:PF02929.12	beta_galactosidase_small_chain 2
Pfam:PF08573.5	dna_repair_protein_endonuclease_sae2/ctip_c-terminus 2
Pfam:PF07224.6	chlorophyllase 2
Pfam:PF13745.1	hxxpf-repeated_domain 2
Pfam:PF08701.6	gnl3l/grn1_putative_gtpase 2
Pfam:PF02133.10	permease_for_cytosine/purines_uracil_thiamine_allantoin 2
Pfam:PF07894.7	protein_of_unknown_function_(duf1669) 2
Pfam:PF02735.11	ku70/ku80_beta-barrel_domain 2
Pfam:PF05743.8	uev_domain 2
Pfam:PF03917.12	eukaryotic_glutathione_synthase_atp_binding_domain 2
Pfam:PF11543.3	nuclear_pore_localisation_protein_npl4 2
Pfam:PF04646.7	protein_of_unknown_function_duf604 2
Pfam:PF04446.7	trnahis_guanylyltransferase 2
Pfam:PF03378.10	cas/cse_protein_c-terminus 2
Pfam:PF09205.5	domain_of_unknown_function_(duf1955) 2
Pfam:PF07168.6	ureide_permease 2
Pfam:PF14237.1	domain_of_unknown_function_(duf4339) 2
Pfam:PF02110.10	hydroxyethylthiazole_kinase_family 2
Pfam:PF04570.9	protein_of_unknown_function_(duf581) 2
Pfam:PF13669.1	glyoxalase/bleomycin_resistance_protein/dioxygenase_superfamily 2
Pfam:PF06454.6	protein_of_unknown_function_(duf1084) 2
Pfam:PF13524.1	glycosyl_transferases_group_1 2
Pfam:PF04695.8	peroxisomal_membrane_anchor_protein_(pex14p)_conserved_region 2
Pfam:PF08565.6	cdc37_hsp90_binding_domain 2
Pfam:PF03914.12	cbf/mak21_family 2
Pfam:PF04627.8	mitochondrial_atp_synthase_epsilon_chain 2
Pfam:PF01161.15	phosphatidylethanolamine-binding_protein 2
Pfam:PF06957.6	coatomer_(copi)_alpha_subunit_c-terminus 2
Pfam:PF08367.6	peptidase_m16c_associated 2
Pfam:PF13507.1	cobb/cobq-like_glutamine_amidotransferase_domain 2
Pfam:PF03070.11	tena/thi-4/pqqc_family 2
Pfam:PF07556.6	protein_of_unknown_function_(duf1538) 2
Pfam:PF01813.12	atp_synthase_subunit_d 2
Pfam:PF13815.1	iguana/dzip1-like_daz-interacting_protein_n-terminal 2
Pfam:PF01693.11	caulimovirus_viroplasmin 2
Pfam:PF05179.9	rna_pol_ii_accessory_factor_cdc73_family 2
Pfam:PF04938.7	survival_motor_neuron_(smn)_interacting_protein_1_(sip1) 2
Pfam:PF02698.12	duf218_domain 2
Pfam:PF01855.14	pyruvate_flavodoxin/ferredoxin_oxidoreductase_thiamine_dip-bdg 2
Pfam:PF00351.16	biopterin-dependent_aromatic_amino_acid_hydroxylase 2
Pfam:PF13517.1	family_description 2
Pfam:PF01380.17	sis_domain 2
Pfam:PF00889.14	elongation_factor_ts 2
Pfam:PF08825.5	e2_binding_domain 2
Pfam:PF04455.7	lor/sdh_bifunctional_enzyme_conserved_region 2
Pfam:PF08031.7	berberine_and_berberine_like 2
Pfam:PF03985.8	paf1 2
Pfam:PF01904.13	protein_of_unknown_function_duf72 2
Pfam:PF01619.13	proline_dehydrogenase 2
Pfam:PF04172.11	lrgb-like_family 2
Pfam:PF01624.15	muts_domain_i 2
Pfam:PF08801.6	nup133_n_terminal_like 2
Pfam:PF01497.13	periplasmic_binding_protein 2
Pfam:PF01333.14	apocytochrome_f_c-terminal 2
Pfam:PF00988.17	carbamoyl-phosphate_synthase_small_chain_cpsase_domain 2
Pfam:PF00926.14	3_4-dihydroxy-2-butanone_4-phosphate_synthase 2
Pfam:PF04006.7	mpp10_protein 2
Pfam:PF06870.7	a49-like_rna_polymerase_i_associated_factor 2
Pfam:PF13398.1	peptidase_m50b-like 2
Pfam:PF02965.12	vitamin_b12_dependent_methionine_synthase_activation_domain 2
Pfam:PF01223.18	dna/rna_non-specific_endonuclease 2
Pfam:PF01148.15	cytidylyltransferase_family 2
Pfam:PF04614.7	pex19_protein_family 2
Pfam:PF04939.7	ribosome_biogenesis_regulatory_protein_(rrs1) 2
Pfam:PF13851.1	growth-arrest_specific_micro-tubule_binding 2
Pfam:PF09350.5	domain_of_unknown_function_(duf1992) 2
Pfam:PF00766.14	electron_transfer_flavoprotein_fad-binding_domain 2
Pfam:PF13598.1	domain_of_unknown_function_(duf4139) 2
Pfam:PF02423.10	ornithine_cyclodeaminase/mu-crystallin_family 2
Pfam:PF00701.17	dihydrodipicolinate_synthetase_family 2
Pfam:PF13718.1	gnat_acetyltransferase_2 2
Pfam:PF10155.4	uncharacterized_conserved_protein_(duf2363) 2
Pfam:PF12265.3	histone-binding_protein_rbbp4_or_subunit_c_of_caf1_complex 2
Pfam:PF09766.4	fms-interacting_protein 2
Pfam:PF09451.5	autophagy-related_protein_27 2
Pfam:PF03224.9	v-atpase_subunit_h 2
Pfam:PF00793.15	dahp_synthetase_i_family 2
Pfam:PF07933.9	protein_of_unknown_function_(duf1681) 2
Pfam:PF00590.15	tetrapyrrole_(corrin/porphyrin)_methylases 2
Pfam:PF03234.9	cdc37_n_terminal_kinase_binding 2
Pfam:PF00398.15	ribosomal_rna_adenine_dimethylase 2
Pfam:PF03091.10	cuta1_divalent_ion_tolerance_protein 2
Pfam:PF12481.3	aluminium_induced_protein 2
Pfam:PF12422.3	condensin_ii_non_structural_maintenance_of_chromosomes_subunit 2
Pfam:PF10503.4	esterase_phb_depolymerase 2
Pfam:PF11831.3	pre-mrna_splicing_factor_component 2
Pfam:PF11904.3	gpcr-chaperone 2
Pfam:PF05002.10	sgs_domain 2
Pfam:PF08530.5	x-pro_dipeptidyl-peptidase_c-terminal_non-catalytic_domain 2
Pfam:PF06156.8	protein_of_unknown_function_(duf972) 2
Pfam:PF13839.1	gdsl/sgnh-like_acyl-esterase_family_found_in_pmr5_and_cas1p 2
Pfam:PF13239.1	2tm_domain 2
Pfam:PF00218.16	indole-3-glycerol_phosphate_synthase 2
Pfam:PF05670.8	domain_of_unknown_function_(duf814) 2
Pfam:PF06009.7	laminin_domain_ii 2
Pfam:PF08211.6	cytidine_and_deoxycytidylate_deaminase_zinc-binding_region 2
Pfam:PF10234.4	clusterin-associated_protein-1 2
Pfam:PF08645.6	polynucleotide_kinase_3_phosphatase 2
Pfam:PF14124.1	domain_of_unknown_function_(duf4291) 2
Pfam:PF03647.8	transmembrane_proteins_14c 2
Pfam:PF01245.15	ribosomal_protein_l19 2
Pfam:PF02678.11	pirin 2
Pfam:PF04054.10	ccr4-not_complex_component_not1 2
Pfam:PF12842.2	domain_of_unknown_function_(duf3819) 2
Pfam:PF12076.3	wax2_c-terminal_domain 2
Pfam:PF04145.10	ctr_copper_transporter_family 2
Pfam:PF09731.4	mitochondrial_inner_membrane_protein 2
Pfam:PF03637.12	mob1/phocein_family 2
Pfam:PF00848.14	ring_hydroxylating_alpha_subunit_(catalytic_domain) 2
Pfam:PF10563.4	cadmium_carbonic_anhydrase_repeat 2
Pfam:PF03200.11	mannosyl_oligosaccharide_glucosidase 2
Pfam:PF03876.12	shs2_domain_found_in_n_terminus_of_rpb7p/rpc25p/mj0397 2
Pfam:PF09724.4	uncharacterized_conserved_protein_(duf2036) 2
Pfam:PF06813.8	nodulin-like 2
Pfam:PF01265.12	cytochrome_c/c1_heme_lyase 2
Pfam:PF14252.1	domain_of_unknown_function_(duf4347) 2
Pfam:PF00852.14	glycosyltransferase_family_10_(fucosyltransferase) 2
Pfam:PF10474.4	protein_of_unknown_function_c-terminus_(duf2451) 2
Pfam:PF02933.12	cell_division_protein_48_(cdc48)_domain_2 2
Pfam:PF01180.16	dihydroorotate_dehydrogenase 2
Pfam:PF05701.6	plant_protein_of_unknown_function_(duf827) 2
Pfam:PF07298.6	nnru_protein 2
Pfam:PF01133.12	enhancer_of_rudimentary 2
Pfam:PF05602.7	cleft_lip_and_palate_transmembrane_protein_1_(clptm1) 2
Pfam:PF03986.8	autophagocytosis_associated_protein_(atg3)_n-terminal_domain 2
Pfam:PF14108.1	domain_of_unknown_function_(duf4281) 2
Pfam:PF08127.8	peptidase_family_c1_propeptide 2
Pfam:PF04679.10	atp_dependent_dna_ligase_c_terminal_region 2
Pfam:PF13506.1	glycosyl_transferase_family_21 2
Pfam:PF05575.6	vibrio_cholerae_rfbt_protein 2
Pfam:PF00762.14	ferrochelatase 2
Pfam:PF13740.1	act_domain 2
Pfam:PF05448.7	acetyl_xylan_esterase_(axe1) 2
Pfam:PF02788.11	ribulose_bisphosphate_carboxylase_large_chain_n-terminal_domain 2
Pfam:PF08164.7	apoptosis-antagonizing_transcription_factor_c-terminal 2
Pfam:PF01168.15	alanine_racemase_n-terminal_domain 2
Pfam:PF11789.3	zinc-finger_of_the_miz_type_in_nse_subunit 2
Pfam:PF08644.6	fact_complex_subunit_(spt16/cdc68) 2
Pfam:PF13243.1	prenyltransferase-like 2
Pfam:PF02198.11	sterile_alpha_motif_(sam)/pointed_domain 2
Pfam:PF09371.5	tex-like_protein_n-terminal_domain 2
Pfam:PF01536.11	adenosylmethionine_decarboxylase 2
Pfam:PF03834.9	binding_domain_of_dna_repair_protein_ercc1_(rad10/swi10) 2
Pfam:PF06747.8	chch_domain 2
Pfam:PF02544.11	3-oxo-5-alpha-steroid_4-dehydrogenase 2
Pfam:PF14186.1	cytoskeletal_adhesion 2
Pfam:PF03715.8	noc2p_family 2
Pfam:PF08155.6	nogct_(nuc087)_domain 2
Pfam:PF09336.5	vps4_c_terminal_oligomerisation_domain 2
Pfam:PF01113.15	dihydrodipicolinate_reductase_n-terminus 2
Pfam:PF12708.2	pectate_lyase_superfamily_protein 2
Pfam:PF00275.15	epsp_synthase_(3-phosphoshikimate_1-carboxyvinyltransferase) 2
Pfam:PF03098.10	animal_haem_peroxidase 2
Pfam:PF13379.1	nmt1-like_family 2
Pfam:PF10498.4	intra-flagellar_transport_protein_57 2
Pfam:PF13821.1	domain_of_unknown_function_(duf4187) 2
Pfam:PF05995.7	cysteine_dioxygenase_type_i 2
Pfam:PF02449.10	beta-galactosidase 2
Pfam:PF00797.12	n-acetyltransferase 2
Pfam:PF10417.4	c-terminal_domain_of_1-cys_peroxiredoxin 2
Pfam:PF04003.7	dip2/utp12_family 2
Pfam:PF02809.15	ubiquitin_interaction_motif 2
Pfam:PF04147.7	nop14-like_family 2
Pfam:PF01368.15	dhh_family 2
Pfam:PF07645.10	calcium-binding_egf_domain 2
Pfam:PF05198.11	translation_initiation_factor_if-3_n-terminal_domain 2
Pfam:PF07857.7	ceo_family_(duf1632) 2
Pfam:PF02746.11	mandelate_racemase_/_muconate_lactonizing_enzyme_n-terminal_domain 2
Pfam:PF03469.9	xh_domain 2
Pfam:PF09430.5	protein_of_unknown_function_(duf2012) 2
Pfam:PF04046.11	psp 2
Pfam:PF05641.7	agenet_domain 2
Pfam:PF08564.5	cdc37_c_terminal_domain 2
Pfam:PF01396.14	topoisomerase_dna_binding_c4_zinc_finger 2
Pfam:PF05270.8	alpha-l-arabinofuranosidase_b_(abfb) 2
Pfam:PF03178.10	cpsf_a_subunit_region 2
Pfam:PF02057.10	glycosyl_hydrolase_family_59 2
Pfam:PF12974.2	abc_transporter_phosphonate_periplasmic_substrate-binding_protein 2
Pfam:PF03447.11	homoserine_dehydrogenase_nad_binding_domain 2
Pfam:PF01128.14	uncharacterized_protein_family_upf0007 2
Pfam:PF00408.15	phosphoglucomutase/phosphomannomutase_c-terminal_domain 2
Pfam:PF03731.10	ku70/ku80_n-terminal_alpha/beta_domain 2
Pfam:PF08217.6	fungal_domain_of_unknown_function_(duf1712) 2
Pfam:PF04109.11	autophagy_protein_apg9 2
Pfam:PF02127.10	aminopeptidase_i_zinc_metalloprotease_(m18) 2
Pfam:PF03368.9	double_stranded_rna_binding_domain 2
Pfam:PF12662.2	complement_clr-like_egf-like 2
Pfam:PF04675.9	dna_ligase_n_terminus 2
Pfam:PF01991.13	atp_synthase_(e/31_kda)_subunit 2
Pfam:PF11708.3	pre-mrna_splicing_prp18-interacting_factor 2
Pfam:PF08447.6	pas_fold 2
Pfam:PF08029.6	hisg_c-terminal_domain 2
Pfam:PF12711.2	kinesin_motor 2
Pfam:PF10510.4	phosphatidylinositol-glycan_biosynthesis_class_s_protein 2
Pfam:PF01521.15	iron-sulphur_cluster_biosynthesis 2
Pfam:PF08498.5	sterol_methyltransferase_c-terminal 2
Pfam:PF03839.11	translocation_protein_sec62 2
Pfam:PF00854.16	pot_family 2
Pfam:PF01171.15	pp-loop_family 2
Pfam:PF09485.5	crispr-associated_protein_cse2_(crispr_cse2) 2
Pfam:PF06883.7	rna_polymerase_i_rpa2_specific_domain 2
Pfam:PF02615.9	malate/l-lactate_dehydrogenase 2
Pfam:PF07712.7	stress_up-regulated_nod_19 2
Pfam:PF08159.7	nuc153_domain 2
Pfam:PF04898.9	glutamate_synthase_central_domain 2
Pfam:PF01722.13	bola-like_protein 2
Pfam:PF03568.12	peptidase_family_c50 2
Pfam:PF04567.12	rna_polymerase_rpb2_domain_5 2
Pfam:PF10988.3	protein_of_unknown_function_(duf2807) 2
Pfam:PF12813.2	xpg_domain_containing 2
Pfam:PF03416.14	peptidase_family_c54 2
Pfam:PF03343.8	sart-1_family 2
Pfam:PF02183.13	homeobox_associated_leucine_zipper 2
Pfam:PF01866.12	putative_diphthamide_synthesis_protein 2
Pfam:PF05544.6	proline_racemase 2
Pfam:PF09728.4	myosin-like_coiled-coil_protein 2
Pfam:PF07662.8	na+_dependent_nucleoside_transporter_c-terminus 2
Pfam:PF04968.7	chord 2
Pfam:PF01429.14	methyl-cpg_binding_domain 2
Pfam:PF00335.15	tetraspanin_family 2
Pfam:PF12740.2	chlorophyllase_enzyme 2
Pfam:PF05127.9	helicase 2
Pfam:PF12328.3	rpp20_subunit_of_nuclear_rnase_mrp_and_p 2
Pfam:PF05021.10	npl4_family 2
Pfam:PF00830.14	ribosomal_l28_family 2
Pfam:PF02386.11	cation_transport_protein 2
Pfam:PF00142.13	4fe-4s_iron_sulfur_cluster_binding_proteins_nifh/frxc_family 2
Pfam:PF02475.11	met-10+_like-protein 2
Pfam:PF04140.9	isoprenylcysteine_carboxyl_methyltransferase_(icmt)_family 2
Pfam:PF07928.7	vps54-like_protein 2
Pfam:PF03878.10	yif1 2
Pfam:PF09770.4	topoisomerase_ii-associated_protein_pat1 2
Pfam:PF04086.8	signal_recognition_particle_alpha_subunit_n-terminal 2
Pfam:PF00480.15	rok_family 2
Pfam:PF07876.7	stress_responsive_a/b_barrel_domain 2
Pfam:PF05822.7	pyrimidine_5'-nucleotidase_(umph-1) 2
Pfam:PF04990.7	rna_polymerase_rpb1_domain_7 2
Pfam:PF03382.9	mycoplasma_protein_of_unknown_function_duf285 2
Pfam:PF05110.8	af-4_proto-oncoprotein 2
Pfam:PF11016.3	protein_of_unknown_function_(duf2854) 2
Pfam:PF01195.14	peptidyl-trna_hydrolase 2
Pfam:PF05960.6	bacterial_protein_of_unknown_function_(duf885) 2
Pfam:PF03265.10	deoxyribonuclease_ii 2
Pfam:PF10381.4	autophagocytosis_associated_protein_c-terminal 2
Pfam:PF08148.7	dshct_(nuc185)_domain 2
Pfam:PF01872.12	ribd_c-terminal_domain 2
Pfam:PF04607.12	region_found_in_rela_/_spot_proteins 2
Pfam:PF08606.6	prp19/pso4-like 2
Pfam:PF03467.10	smg-4/upf3_family 2
Pfam:PF10180.4	uncharacterised_conserved_protein_(duf2373) 2
Pfam:PF13675.1	type_iv_pili_methyl-accepting_chemotaxis_transducer_n-term 2
Pfam:PF09320.6	domain_of_unknown_function_(duf1977) 2
Pfam:PF08784.6	replication_protein_a_c_terminal 2
Pfam:PF08292.7	rna_polymerase_iii_subunit_rpc25 2
Pfam:PF07209.7	protein_of_unknown_function_(duf1415) 2
Pfam:PF13534.1	4fe-4s_dicluster_domain 2
Pfam:PF04343.8	protein_of_unknown_function_duf488 2
Pfam:PF01687.12	riboflavin_kinase 2
Pfam:PF08585.7	domain_of_unknown_function_(duf1767) 2
Pfam:PF05132.9	rna_polymerase_iii_rpc4 2
Pfam:PF00940.14	dna-dependent_rna_polymerase 2
Pfam:PF07386.6	protein_of_unknown_function_(duf1499) 2
Pfam:PF03126.13	plus-3_domain 2
Pfam:PF03935.10	beta-glucan_synthesis-associated_protein_(skn1) 2
Pfam:PF10595.4	uncharacterised_protein_family_upf0564 2
Pfam:PF02204.13	vacuolar_sorting_protein_9_(vps9)_domain 2
Pfam:PF04992.9	rna_polymerase_rpb1_domain_6 2
Pfam:PF03485.11	arginyl_trna_synthetase_n_terminal_domain 2
Pfam:PF01176.14	translation_initiation_factor_1a_/_if-1 2
Pfam:PF05216.8	unc-50_family 2
Pfam:PF05343.9	m42_glutamyl_aminopeptidase 2
Pfam:PF05160.8	dss1/sem1_family 2
Pfam:PF06079.6	apyrase 2
Pfam:PF03571.10	peptidase_family_m49 2
Pfam:PF14392.1	zinc_knuckle 2
Pfam:PF06283.6	trehalose_utilisation 2
Pfam:PF00449.15	urease_alpha-subunit_n-terminal_domain 2
Pfam:PF07991.7	acetohydroxy_acid_isomeroreductase_catalytic_domain 2
Pfam:PF04499.10	sit4_phosphatase-associated_protein 2
Pfam:PF02777.13	iron/manganese_superoxide_dismutases_c-terminal_domain 2
Pfam:PF05726.8	pirin_c-terminal_cupin_domain 2
Pfam:PF04641.7	replication_termination_factor_2 2
Pfam:PF04157.11	eap30/vps36_family 2
Pfam:PF10309.4	protein_of_unknown_function_(duf2414) 2
Pfam:PF06991.6	splicing_factor_prp19-binding_domain 2
Pfam:PF06544.7	protein_of_unknown_function_(duf1115) 2
Pfam:PF12441.3	protein_of_unknown_function_(duf3680) 2
Pfam:PF08154.7	nle_(nuc135)_domain 2
Pfam:PF04209.8	homogentisate_1_2-dioxygenase 2
Pfam:PF02325.12	yggt_family 2
Pfam:PF03713.8	domain_of_unknown_function_(duf305) 2
Pfam:PF01863.12	protein_of_unknown_function_duf45 2
Pfam:PF13183.1	4fe-4s_dicluster_domain 2
Pfam:PF03271.12	eb1-like_c-terminal_motif 2
Pfam:PF10188.4	organic_solute_transport_protein_1 2
Pfam:PF05140.9	resb-like_family 2
Pfam:PF06098.6	radial_spoke_protein_3 2
Pfam:PF03062.14	mboat_membrane-bound_o-acyltransferase_family 2
Pfam:PF10733.4	protein_of_unknown_function_(duf2525) 2
Pfam:PF14327.1	hinge_domain_of_cleavage_stimulation_factor_subunit_2 2
Pfam:PF03164.9	trafficking_protein_mon1 2
Pfam:PF00401.15	atp_synthase_delta/epsilon_chain_long_alpha-helix_domain 2
Pfam:PF08172.7	casp_c_terminal 2
Pfam:PF00728.17	glycosyl_hydrolase_family_20_catalytic_domain 2
Pfam:PF04983.13	rna_polymerase_rpb1_domain_3 2
Pfam:PF02412.13	thrombospondin_type_3_repeat 2
Pfam:PF01634.13	atp_phosphoribosyltransferase 2
Pfam:PF02724.9	cdc45-like_protein 2
Pfam:PF00707.17	translation_initiation_factor_if-3_c-terminal_domain 2
Pfam:PF03801.8	hec/ndc80p_family 2
Pfam:PF00829.16	ribosomal_prokaryotic_l21_protein 2
Pfam:PF09177.6	syntaxin_6_n-terminal 2
Pfam:PF08839.6	dna_replication_factor_cdt1_like 2
Pfam:PF03168.8	late_embryogenesis_abundant_protein 2
Pfam:PF14397.1	sugar-transfer_associated_atp-grasp 2
Pfam:PF09070.6	pfu_(plaa_family_ubiquitin_binding) 2
Pfam:PF02812.13	glu/leu/phe/val_dehydrogenase_dimerisation_domain 2
Pfam:PF04295.8	d-galactarate_dehydratase_/_altronate_hydrolase_c_terminus 2
Pfam:PF08790.6	lyar-type_c2hc_zinc_finger 2
Pfam:PF05147.8	lanthionine_synthetase_c-like_protein 2
Pfam:PF04961.7	formiminotransferase-cyclodeaminase 2
Pfam:PF00119.15	atp_synthase_a_chain 2
Pfam:PF01743.15	poly_a_polymerase_head_domain 2
Pfam:PF13188.1	pas_domain 2
Pfam:PF00570.18	hrdc_domain 2
Pfam:PF06703.6	microsomal_signal_peptidase_25_kda_subunit_(spc25) 2
Pfam:PF12894.2	anaphase-promoting_complex_subunit_4_wd40_domain 2
Pfam:PF03652.10	uncharacterised_protein_family_(upf0081) 2
Pfam:PF01769.11	divalent_cation_transporter 2
Pfam:PF00709.16	adenylosuccinate_synthetase 2
Pfam:PF03676.9	uncharacterised_protein_family_(upf0183) 2
Pfam:PF04004.8	leo1-like_protein 2
Pfam:PF00547.13	urease_gamma_subunit 2
Pfam:PF02310.14	b12_binding_domain 2
Pfam:PF13862.1	p21-c-terminal_region-binding_protein 2
Pfam:PF00860.15	permease_family 2
Pfam:PF13306.1	leucine_rich_repeats_(6_copies) 2
Pfam:PF08351.6	domain_of_unknown_function_(duf1726) 2
Pfam:PF04727.8	elmo/ced-12_family 2
Pfam:PF04192.7	utp21_specific_wd40_associated_putative_domain 2
Pfam:PF04452.9	rna_methyltransferase 2
Pfam:PF01814.18	hemerythrin_hhe_cation_binding_domain 2
Pfam:PF01252.13	signal_peptidase_(spase)_ii 2
Pfam:PF00886.14	ribosomal_protein_s16 2
Pfam:PF13897.1	golgi-dynamics_membrane-trafficking 2
Pfam:PF00421.14	photosystem_ii_protein 2
Pfam:PF07774.8	protein_of_unknown_function_(duf1620) 2
Pfam:PF10458.4	valyl_trna_synthetase_trna_binding_arm 2
Pfam:PF09180.6	prolyl-trna_synthetase_c-terminal 2
Pfam:PF05419.7	gun4-like 2
Pfam:PF07998.6	peptidase_family_m54 2
Pfam:PF03007.11	wax_ester_synthase-like_acyl-coa_acyltransferase_domain 2
Pfam:PF06026.9	ribose_5-phosphate_isomerase_a_(phosphoriboisomerase_a) 2
Pfam:PF00613.15	phosphoinositide_3-kinase_family_accessory_domain_(pik_domain) 2
Pfam:PF08608.7	wyosine_base_formation 2
Pfam:PF02582.9	uncharacterised_acr_yage_family_cog1723 2
Pfam:PF09793.4	anticodon-binding_domain 2
Pfam:PF04715.8	anthranilate_synthase_component_i_n_terminal_region 2
Pfam:PF10433.4	mono-functional_dna-alkylating_methyl_methanesulfonate_n-term 2
Pfam:PF03742.9	petn 2
Pfam:PF08324.6	pul_domain 2
Pfam:PF02153.12	prephenate_dehydrogenase 2
Pfam:PF14315.1	domain_of_unknown_function_(duf4380) 2
Pfam:PF02734.12	dak2_domain 2
Pfam:PF11262.3	transcription_factor/nuclear_export_subunit_protein_2 2
Pfam:PF00209.13	sodium:neurotransmitter_symporter_family 2
Pfam:PF03358.10	nadph-dependent_fmn_reductase 2
Pfam:PF07721.9	tetratricopeptide_repeat 2
Pfam:PF05502.8	dynactin_p62_family 2
Pfam:PF03022.11	major_royal_jelly_protein 2
Pfam:PF07002.11	copine 2
Pfam:PF05217.7	stop_protein 2
Pfam:PF00081.17	iron/manganese_superoxide_dismutases_alpha-hairpin_domain 2
Pfam:PF13772.1	aig2-like_family 2
Pfam:PF02403.17	seryl-trna_synthetase_n-terminal_domain 2
Pfam:PF08502.5	leua_allosteric_(dimerisation)_domain 2
Pfam:PF13384.1	homeodomain-like_domain 2
Pfam:PF11317.3	protein_of_unknown_function_(duf3119) 2
Pfam:PF14312.1	fg-gap_repeat 2
Pfam:PF13925.1	con80_domain_of_katanin 3
Pfam:PF10036.4	putative_carnitine_deficiency-associated_protein 3
Pfam:PF02427.12	photosystem_i_reaction_centre_subunit_iv_/_psae 3
Pfam:PF00116.15	cytochrome_c_oxidase_subunit_ii_periplasmic_domain 3
Pfam:PF05694.6	56kda_selenium_binding_protein_(sbp56) 3
Pfam:PF12353.3	eukaryotic_translation_initiation_factor_3_subunit_g 3
Pfam:PF01043.15	seca_preprotein_cross-linking_domain 3
Pfam:PF04982.8	hpp_family 3
Pfam:PF02567.11	phenazine_biosynthesis-like_protein 3
Pfam:PF13199.1	glycosyl_hydrolase_family_66 3
Pfam:PF00186.14	dihydrofolate_reductase 3
Pfam:PF08417.7	pheophorbide_a_oxygenase 3
Pfam:PF13894.1	c2h2-type_zinc_finger 3
Pfam:PF12341.3	protein_of_unknown_function_(duf3639) 3
Pfam:PF02148.14	zn-finger_in_ubiquitin-hydrolases_and_other_protein 3
Pfam:PF03269.9	caenorhabditis_protein_of_unknown_function_duf268 3
Pfam:PF05787.8	bacterial_protein_of_unknown_function_(duf839) 3
Pfam:PF13664.1	domain_of_unknown_function_(duf4149) 3
Pfam:PF14360.1	pap2_superfamily_c-terminal 3
Pfam:PF04232.7	stage_v_sporulation_protein_s_(spovs) 3
Pfam:PF07591.6	pretoxin_hint_domain 3
Pfam:PF05683.7	fumarase_c-terminus 3
Pfam:PF12460.3	ner_and_rnapii_transcription_protein_n_terminal 3
Pfam:PF03602.10	conserved_hypothetical_protein_95 3
Pfam:PF12738.2	twin_brct_domain 3
Pfam:PF09736.4	pre-mrna-splicing_factor_of_res_complex 3
Pfam:PF05023.9	phytochelatin_synthase 3
Pfam:PF04696.8	pinin/sdk/mema/_protein_conserved_region 3
Pfam:PF03883.9	protein_of_unknown_function_(duf328) 3
Pfam:PF00996.13	gdp_dissociation_inhibitor 3
Pfam:PF10300.4	protein_of_unknown_function_(duf3808) 3
Pfam:PF01287.15	eukaryotic_elongation_factor_5a_hypusine_dna-binding_ob_fold 3
Pfam:PF02540.12	nad_synthase 3
Pfam:PF02656.10	domain_of_unknown_function_(duf202) 3
Pfam:PF07971.7	glycosyl_hydrolase_family_92 3
Pfam:PF02785.14	biotin_carboxylase_c-terminal_domain 3
Pfam:PF03023.9	mvin-like_protein 3
Pfam:PF01351.13	ribonuclease_hii 3
Pfam:PF01193.19	rna_polymerase_rpb3/rpb11_dimerisation_domain 3
Pfam:PF10163.4	transcription_factor_e(y)2 3
Pfam:PF01873.12	domain_found_in_if2b/if5 3
Pfam:PF08806.6	sep15/selm_redox_domain 3
Pfam:PF02966.11	mitosis_protein_dim1 3
Pfam:PF10162.4	g8_domain 3
Pfam:PF00096.21	zinc_finger_c2h2_type 3
Pfam:PF02841.9	guanylate-binding_protein_c-terminal_domain 3
Pfam:PF02666.10	phosphatidylserine_decarboxylase 3
Pfam:PF01667.12	ribosomal_protein_s27 3
Pfam:PF07173.7	protein_of_unknown_function_(duf1399) 3
Pfam:PF02167.10	cytochrome_c1_family 3
Pfam:PF01661.16	macro_domain 3
Pfam:PF01379.15	porphobilinogen_deaminase_dipyromethane_cofactor_binding_domain 3
Pfam:PF10277.4	frag1/dram/sfk1_family 3
Pfam:PF08142.7	aarp2cn_(nuc121)_domain 3
Pfam:PF01012.16	electron_transfer_flavoprotein_domain 3
Pfam:PF04139.8	rad9 3
Pfam:PF11958.3	domain_of_unknown_function_(duf3472) 3
Pfam:PF01270.12	glycosyl_hydrolases_family_8 3
Pfam:PF00682.14	hmgl-like 3
Pfam:PF04821.9	timeless_protein 3
Pfam:PF03900.10	porphobilinogen_deaminase_c-terminal_domain 3
Pfam:PF00977.16	histidine_biosynthesis_protein 3
Pfam:PF10408.4	ubiquitin_elongating_factor_core 3
Pfam:PF02297.12	cytochrome_oxidase_c_subunit_vib 3
Pfam:PF03951.14	glutamine_synthetase_beta-grasp_domain 3
Pfam:PF08752.5	coatomer_gamma_subunit_appendage_domain 3
Pfam:PF00919.15	uncharacterized_protein_family_upf0004 3
Pfam:PF00011.16	hsp20/alpha_crystallin_family 3
Pfam:PF00342.14	phosphoglucose_isomerase 3
Pfam:PF13367.1	protease_prsw_family 3
Pfam:PF03660.9	phf5-like_protein 3
Pfam:PF10208.4	degradation_arginine-rich_protein_for_mis-folding 3
Pfam:PF09055.6	nickel-containing_superoxide_dismutase 3
Pfam:PF05008.10	vesicle_transport_v-snare_protein_n-terminus 3
Pfam:PF08856.6	protein_of_unknown_function_(duf1826) 3
Pfam:PF00038.16	intermediate_filament_protein 3
Pfam:PF09418.5	protein_of_unknown_function_(duf2009) 3
Pfam:PF00432.16	prenyltransferase_and_squalene_oxidase_repeat 3
Pfam:PF13548.1	domain_of_unknown_function_(duf4126) 3
Pfam:PF01200.13	ribosomal_protein_s28e 3
Pfam:PF12907.2	zinc-binding 3
Pfam:PF05151.7	photosystem_ii_reaction_centre_m_protein_(psbm) 3
Pfam:PF09261.6	alpha_mannosidase_middle_domain 3
Pfam:PF11838.3	domain_of_unknown_function_(duf3358) 3
Pfam:PF00881.19	nitroreductase_family 3
Pfam:PF05592.6	bacterial_alpha-l-rhamnosidase 3
Pfam:PF10174.4	rim-binding_protein_of_the_cytomatrix_active_zone 3
Pfam:PF13975.1	gag-polyprotein_putative_aspartyl_protease 3
Pfam:PF08496.5	peptidase_family_s49_n-terminal 3
Pfam:PF13715.1	cna_protein_b-type_domain 3
Pfam:PF01000.21	rna_polymerase_rpb3/rpoa_insert_domain 3
Pfam:PF02910.15	fumarate_reductase_flavoprotein_c-term 3
Pfam:PF01205.14	uncharacterized_protein_family_upf0029 3
Pfam:PF00737.15	photosystem_ii_10_kda_phosphoprotein 3
Pfam:PF04146.10	yt521-b-like_domain 3
Pfam:PF01381.17	helix-turn-helix 3
Pfam:PF04191.8	phospholipid_methyltransferase 3
Pfam:PF07974.8	egf-like_domain 3
Pfam:PF12656.2	dexh-box_splicing_factor_binding_site 3
Pfam:PF10250.4	gdp-fucose_protein_o-fucosyltransferase 3
Pfam:PF09359.5	vtc_domain 3
Pfam:PF00584.15	sece/sec61-gamma_subunits_of_protein_translocation_complex 3
Pfam:PF04615.8	utp14_protein 3
Pfam:PF00742.14	homoserine_dehydrogenase 3
Pfam:PF01808.13	aicarft/impchase_bienzyme 3
Pfam:PF02845.11	cue_domain 3
Pfam:PF09742.4	dyggve-melchior-clausen_syndrome_protein 3
Pfam:PF13959.1	domain_of_unknown_function_(duf4217) 3
Pfam:PF10223.4	uncharacterized_conserved_protein_(duf2181) 3
Pfam:PF09127.6	leukotriene_a4_hydrolase_c-terminal 3
Pfam:PF13898.1	domain_of_unknown_function_(duf4205) 3
Pfam:PF01202.17	shikimate_kinase 3
Pfam:PF06140.8	interferon-induced_6-16_family 3
Pfam:PF05180.7	dnl_zinc_finger 3
Pfam:PF01081.14	kdpg_and_khg_aldolase 3
Pfam:PF01992.11	atp_synthase_(c/ac39)_subunit 3
Pfam:PF14145.1	yrhk-like_protein 3
Pfam:PF03259.12	roadblock/lc7_domain 3
Pfam:PF08523.5	multiprotein_bridging_factor_1 3
Pfam:PF01451.16	low_molecular_weight_phosphotyrosine_protein_phosphatase 3
Pfam:PF07744.8	spoc_domain 3
Pfam:PF01132.15	elongation_factor_p_(ef-p)_ob_domain 3
Pfam:PF10644.4	misato_segment_ii_myosin-like_domain 3
Pfam:PF04502.8	family_of_unknown_function_(duf572) 3
Pfam:PF12830.2	sister_chromatid_cohesion_c-terminus 3
Pfam:PF02274.12	amidinotransferase 3
Pfam:PF12722.2	high-temperature-induced_dauer-formation_protein 3
Pfam:PF04952.9	succinylglutamate_desuccinylase_/_aspartoacylase_family 3
Pfam:PF13603.1	leucyl-trna_synthetase_domain_2 3
Pfam:PF11968.3	putative_methyltransferase_(duf3321) 3
Pfam:PF03531.9	structure-specific_recognition_protein_(ssrp1) 3
Pfam:PF06733.10	dead_2 3
Pfam:PF09378.5	has_barrel_domain 3
Pfam:PF05192.13	muts_domain_iii 3
Pfam:PF08144.6	cpl_(nuc119)_domain 3
Pfam:PF01846.14	ff_domain 3
Pfam:PF00185.19	aspartate/ornithine_carbamoyltransferase_asp/orn_binding_domain 3
Pfam:PF05887.6	procyclic_acidic_repetitive_protein_(parp) 3
Pfam:PF12237.3	phosphorylated_ctd_interacting_factor_1_ww_domain 3
Pfam:PF06041.6	bacterial_protein_of_unknown_function_(duf924) 3
Pfam:PF08557.5	sphingolipid_delta4-desaturase_(des) 3
Pfam:PF11698.3	v-atpase_subunit_h 3
Pfam:PF03656.8	pam16 3
Pfam:PF01343.13	peptidase_family_s49 3
Pfam:PF05572.8	pregnancy-associated_plasma_protein-a 3
Pfam:PF01243.15	pyridoxamine_5'-phosphate_oxidase 3
Pfam:PF12110.3	nuclear_protein_96 3
Pfam:PF03088.11	strictosidine_synthase 3
Pfam:PF05096.7	glutamine_cyclotransferase 3
Pfam:PF09192.5	actin-fragmin_kinase_catalytic 3
Pfam:PF00158.21	sigma-54_interaction_domain 3
Pfam:PF00437.15	type_ii/iv_secretion_system_protein 3
Pfam:PF07718.7	coatamer_beta_c-terminal_region 3
Pfam:PF13362.1	toprim_domain 3
Pfam:PF00885.14	6_7-dimethyl-8-ribityllumazine_synthase 3
Pfam:PF03462.13	pcrf_domain 3
Pfam:PF12689.2	acid_phosphatase 3
Pfam:PF00935.14	ribosomal_protein_l44 3
Pfam:PF09815.4	xk-related_protein 3
Pfam:PF03815.14	lccl_domain 3
Pfam:PF08648.7	protein_of_unknown_function_(duf1777) 3
Pfam:PF04561.9	rna_polymerase_rpb2_domain_2 3
Pfam:PF03167.14	uracil_dna_glycosylase_superfamily 3
Pfam:PF09324.5	domain_of_unknown_function_(duf1981) 3
Pfam:PF03248.8	rer1_family 3
Pfam:PF07671.6	protein_of_unknown_function_(duf1601) 3
Pfam:PF13870.1	domain_of_unknown_function_(duf4201) 3
Pfam:PF01074.17	glycosyl_hydrolases_family_38_n-terminal_domain 3
Pfam:PF01580.13	ftsk/spoiiie_family 3
Pfam:PF02727.11	copper_amine_oxidase_n2_domain 3
Pfam:PF02575.11	ybab/ebfc_dna-binding_family 3
Pfam:PF13449.1	esterase-like_activity_of_phytase 3
Pfam:PF13184.1	nusa-like_kh_domain 3
Pfam:PF09848.4	uncharacterized_conserved_protein_(duf2075) 3
Pfam:PF04563.10	rna_polymerase_beta_subunit 3
Pfam:PF03266.10	ntpase 3
Pfam:PF08021.6	siderophore-interacting_fad-binding_domain 3
Pfam:PF05029.8	timeless_protein_c_terminal_region 3
Pfam:PF02529.10	cytochrome_b6-f_complex_subunit_5 3
Pfam:PF01035.15	6-o-methylguanine_dna_methyltransferase_dna_binding_domain 3
Pfam:PF06965.7	na+/h+_antiporter_1 3
Pfam:PF06800.7	sugar_transport_protein 3
Pfam:PF10615.4	protein_of_unknown_function_(duf2470) 3
Pfam:PF13520.1	amino_acid_permease 3
Pfam:PF07200.8	modifier_of_rudimentary_(mod(r))_protein 3
Pfam:PF02878.11	phosphoglucomutase/phosphomannomutase_alpha/beta/alpha_domain_i 3
Pfam:PF13560.1	helix-turn-helix_domain 3
Pfam:PF00283.14	cytochrome_b559_alpha_(gene_psbe)_and_beta_(gene_psbf)subunits 3
Pfam:PF02209.14	villin_headpiece_domain 3
Pfam:PF09967.4	vwa-like_domain_(duf2201) 3
Pfam:PF08376.5	nitrate_and_nitrite_sensing 3
Pfam:PF07910.8	peptidase_family_c78 3
Pfam:PF02140.13	galactose_binding_lectin_domain 3
Pfam:PF07109.6	magnesium-protoporphyrin_ix_methyltransferase_c-terminus 3
Pfam:PF01293.15	phosphoenolpyruvate_carboxykinase 3
Pfam:PF12804.2	moba-like_ntp_transferase_domain 3
Pfam:PF07855.7	protein_of_unknown_function_(duf1649) 3
Pfam:PF02879.11	phosphoglucomutase/phosphomannomutase_alpha/beta/alpha_domain_ii 3
Pfam:PF13173.1	aaa_domain 3
Pfam:PF05183.7	rna_dependent_rna_polymerase 3
Pfam:PF10191.4	golgi_complex_component_7_(cog7) 3
Pfam:PF06745.8	kaic 3
Pfam:PF08234.7	chromosome_segregation_protein_spc25 3
Pfam:PF09924.4	uncharacterized_conserved_protein_(duf2156) 3
Pfam:PF07748.8	glycosyl_hydrolases_family_38_c-terminal_domain 3
Pfam:PF10127.4	predicted_nucleotidyltransferase 3
Pfam:PF13145.1	ppic-type_ppiase_domain 3
Pfam:PF13948.1	domain_of_unknown_function_(duf4215) 3
Pfam:PF02089.10	palmitoyl_protein_thioesterase 3
Pfam:PF13662.1	toprim_domain 3
Pfam:PF02507.10	photosystem_i_reaction_centre_subunit_iii 3
Pfam:PF09414.5	rna_ligase 3
Pfam:PF05116.8	sucrose-6f-phosphate_phosphohydrolase 3
Pfam:PF05365.7	ubiquinol-cytochrome_c_reductase_uqcrx/qcr9_like 3
Pfam:PF13802.1	galactose_mutarotase-like 3
Pfam:PF13328.1	hd_domain 3
Pfam:PF13237.1	4fe-4s_dicluster_domain 3
Pfam:PF11608.3	limkain_b1 3
Pfam:PF04130.8	spc97_/_spc98_family 3
Pfam:PF13849.1	myotubularin_y_phosphatase-like 3
Pfam:PF01558.13	pyruvate_ferredoxin/flavodoxin_oxidoreductase 3
Pfam:PF04664.8	opioid_growth_factor_receptor_(ogfr)_conserved_region 3
Pfam:PF00745.15	glutamyl-trnaglu_reductase_dimerisation_domain 3
Pfam:PF00804.20	syntaxin 3
Pfam:PF02348.14	cytidylyltransferase 3
Pfam:PF01936.13	nyn_domain 3
Pfam:PF03074.11	glutamate-cysteine_ligase 3
Pfam:PF03463.10	erf1_domain_1 3
Pfam:PF04389.12	peptidase_family_m28 3
Pfam:PF06821.8	serine_hydrolase 3
Pfam:PF13155.1	toprim-like 3
Pfam:PF08490.7	domain_of_unknown_function_(duf1744) 3
Pfam:PF03641.9	possible_lysine_decarboxylase 3
Pfam:PF04979.9	protein_phosphatase_inhibitor_2_(ipp-2) 3
Pfam:PF01281.14	ribosomal_protein_l9_n-terminal_domain 3
Pfam:PF01513.16	atp-nad_kinase 3
Pfam:PF00324.16	amino_acid_permease 3
Pfam:PF05891.7	adomet_dependent_proline_di-methyltransferase 3
Pfam:PF11965.3	domain_of_unknown_function_(duf3479) 3
Pfam:PF04824.11	conserved_region_of_rad21_/_rec8_like_protein 3
Pfam:PF02221.10	ml_domain 3
Pfam:PF01450.14	acetohydroxy_acid_isomeroreductase_catalytic_domain 3
Pfam:PF08914.6	rap1_myb_domain 3
Pfam:PF07137.6	violaxanthin_de-epoxidase_(vde) 3
Pfam:PF07958.6	protein_of_unknown_function_(duf1688) 3
Pfam:PF10421.4	2'-5'-oligoadenylate_synthetase_1_domain_2_c-terminus 3
Pfam:PF10629.4	protein_of_unknown_function_(duf2475) 3
Pfam:PF12220.3	u1_small_nuclear_ribonucleoprotein_of_70kda_mw_n_terminal 3
Pfam:PF03950.13	trna_synthetases_class_i_(e_and_q)_anti-codon_binding_domain 3
Pfam:PF07065.9	d123 3
Pfam:PF04049.8	anaphase_promoting_complex_subunit_8_/_cdc23 3
Pfam:PF05875.7	ceramidase 3
Pfam:PF03332.8	eukaryotic_phosphomannomutase 3
Pfam:PF06602.9	myotubularin-related 3
Pfam:PF01121.15	dephospho-coa_kinase 3
Pfam:PF10601.4	litaf-like_zinc_ribbon_domain 3
Pfam:PF06858.9	nucleolar_gtp-binding_protein_1_(nog1) 3
Pfam:PF12752.2	suz_domain 3
Pfam:PF08541.5	3-oxoacyl-[acyl-carrier-protein_(acp)]_synthase_iii_c_terminal 3
Pfam:PF00303.14	thymidylate_synthase 3
Pfam:PF07516.8	seca_wing_and_scaffold_domain 3
Pfam:PF01493.14	gxgxg_motif 3
Pfam:PF01793.11	glycolipid_2-alpha-mannosyltransferase 3
Pfam:PF03972.9	mmge/prpd_family 3
Pfam:PF00425.13	chorismate_binding_enzyme 3
Pfam:PF03464.10	erf1_domain_2 3
Pfam:PF00494.14	squalene/phytoene_synthase 3
Pfam:PF05486.7	signal_recognition_particle_9_kda_protein_(srp9) 3
Pfam:PF13458.1	periplasmic_binding_protein 3
Pfam:PF08718.6	glycolipid_transfer_protein_(gltp) 3
Pfam:PF01733.13	nucleoside_transporter 3
Pfam:PF05277.7	protein_of_unknown_function_(duf726) 3
Pfam:PF01839.18	fg-gap_repeat 3
Pfam:PF08766.6	dek_c_terminal_domain 3
Pfam:PF13527.1	acetyltransferase_(gnat)_domain 3
Pfam:PF13249.1	prenyltransferase-like 3
Pfam:PF03417.11	acyl-coenzyme_a:6-aminopenicillanic_acid_acyl-transferase 3
Pfam:PF00567.19	tudor_domain 3
Pfam:PF02550.10	acetyl-coa_hydrolase/transferase_n-terminal_domain 3
Pfam:PF10248.4	myelodysplasia-myeloid_leukemia_factor_1-interacting_protein 3
Pfam:PF00883.16	cytosol_aminopeptidase_family_catalytic_domain 3
Pfam:PF13679.1	methyltransferase_domain 3
Pfam:PF00394.17	multicopper_oxidase 3
Pfam:PF02862.12	ddhd_domain 3
Pfam:PF13593.1	sbf-like_cpa_transporter_family_(duf4137) 3
Pfam:PF09173.6	initiation_factor_eif2_gamma_c_terminal 3
Pfam:PF07562.9	nine_cysteines_domain_of_family_3_gpcr 3
Pfam:PF01912.13	eif-6_family 3
Pfam:PF08212.7	lipocalin-like_domain 3
Pfam:PF02330.11	mitochondrial_glycoprotein 3
Pfam:PF01214.13	casein_kinase_ii_regulatory_subunit 3
Pfam:PF04676.9	protein_similar_to_cwfj_c-terminus_2 3
Pfam:PF13896.1	glycosyl-transferase_for_dystroglycan 3
Pfam:PF04410.9	gar1/naf1_rna_binding_region 3
Pfam:PF06434.8	aconitate_hydratase_2_n-terminus 3
Pfam:PF01016.14	ribosomal_l27_protein 3
Pfam:PF06246.7	isy1-like_splicing_family 3
Pfam:PF02020.13	eif4-gamma/eif5/eif2-epsilon 3
Pfam:PF09758.4	uncharacterised_conserved_protein 3
Pfam:PF07394.7	protein_of_unknown_function_(duf1501) 3
Pfam:PF12766.2	pyridoxamine_5'-phosphate_oxidase 3
Pfam:PF09066.5	beta2-adaptin_appendage_c-terminal_sub-domain 3
Pfam:PF04280.10	tim44-like_domain 3
Pfam:PF04387.9	protein_tyrosine_phosphatase-like_protein_ptpla 3
Pfam:PF00008.22	egf-like_domain 3
Pfam:PF09734.4	rna_polymerase_iii_transcription_factor_(tf)iiic_subunit 3
Pfam:PF02782.11	fggy_family_of_carbohydrate_kinases_c-terminal_domain 3
Pfam:PF12171.3	zinc-finger_double-stranded_rna-binding 3
Pfam:PF12471.3	gtp_cyclohydrolase_n_terminal 3
Pfam:PF06485.6	protein_of_unknown_function_(duf1092) 3
Pfam:PF09532.5	fdf_domain 3
Pfam:PF01118.19	semialdehyde_dehydrogenase_nad_binding_domain 3
Pfam:PF01680.12	sor/snz_family 3
Pfam:PF13320.1	domain_of_unknown_function_(duf4091) 3
Pfam:PF06888.7	putative_phosphatase 3
Pfam:PF05091.7	eukaryotic_translation_initiation_factor_3_subunit_7_(eif-3) 3
Pfam:PF02833.9	dhha2_domain 3
Pfam:PF02617.12	atp-dependent_clp_protease_adaptor_protein_clps 3
Pfam:PF10539.4	development_and_cell_death_domain 3
Pfam:PF11945.3	wahd_domain_of_wash_complex 3
Pfam:PF01702.13	queuine_trna-ribosyltransferase 3
Pfam:PF00832.15	ribosomal_l39_protein 3
Pfam:PF05677.7	chlamydia_chlps_protein_(duf818) 3
Pfam:PF07202.8	t-complex_protein_10_c-terminus 3
Pfam:PF04194.8	programmed_cell_death_protein_2_c-terminal_putative_domain 3
Pfam:PF00308.13	bacterial_dnaa_protein 3
Pfam:PF11791.3	aconitate_b_n-terminal_domain 3
Pfam:PF02607.12	b12_binding_domain 4
Pfam:PF01981.11	peptidyl-trna_hydrolase_pth2 4
Pfam:PF00412.17	lim_domain 4
Pfam:PF09818.4	predicted_atpase_of_the_abc_class 4
Pfam:PF04121.8	nuclear_pore_protein_84_/_107 4
Pfam:PF02040.10	arsenical_pump_membrane_protein 4
Pfam:PF04712.7	radial_spokehead-like_protein 4
Pfam:PF01222.12	ergosterol_biosynthesis_erg4/erg24_family 4
Pfam:PF05690.9	thiazole_biosynthesis_protein_thig 4
Pfam:PF03104.14	dna_polymerase_family_b_exonuclease_domain 4
Pfam:PF04000.10	sas10/utp3/c1d_family 4
Pfam:PF13587.1	n-terminal_domain_of_dj-1_pfpi_family 4
Pfam:PF00206.15	lyase 4
Pfam:PF02533.10	photosystem_ii_4_kda_reaction_centre_component 4
Pfam:PF00347.18	ribosomal_protein_l6 4
Pfam:PF08755.6	hemimethylated_dna-binding_protein_yccv_like 4
Pfam:PF03999.7	microtubule_associated_protein_(map65/ase1_family) 4
Pfam:PF12838.2	4fe-4s_dicluster_domain 4
Pfam:PF01138.16	3'_exoribonuclease_family_domain_1 4
Pfam:PF06027.7	eukaryotic_protein_of_unknown_function_(duf914) 4
Pfam:PF00837.12	iodothyronine_deiodinase 4
Pfam:PF08799.6	pre-mrna_processing_factor_4_(prp4)_like 4
Pfam:PF02729.16	aspartate/ornithine_carbamoyltransferase_carbamoyl-p_binding_domain 4
Pfam:PF04124.7	dor1-like_family 4
Pfam:PF04724.8	glycosyltransferase_family_17 4
Pfam:PF02893.15	gram_domain 4
Pfam:PF03721.9	udp-glucose/gdp-mannose_dehydrogenase_family_nad_binding_domain 4
Pfam:PF13088.1	bnr_repeat-like_domain 4
Pfam:PF06071.8	protein_of_unknown_function_(duf933) 4
Pfam:PF09286.6	pro-kumamolisin_activation_domain 4
Pfam:PF13474.1	snoal-like_domain 4
Pfam:PF09084.6	nmt1/thi5_like 4
Pfam:PF00191.15	annexin 4
Pfam:PF01575.14	maoc_like_domain 4
Pfam:PF13766.1	2-enoyl-coa_hydratase_c-terminal_region 4
Pfam:PF13883.1	pyridoxamine_5'-phosphate_oxidase 4
Pfam:PF03147.9	ferredoxin-fold_anticodon_binding_domain 4
Pfam:PF07821.7	alpha-amylase_c-terminal_beta-sheet_domain 4
Pfam:PF01650.13	peptidase_c13_family 4
Pfam:PF03330.13	rare_lipoprotein_a_(rlpa)-like_double-psi_beta-barrel 4
Pfam:PF09799.4	predicted_membrane_protein 4
Pfam:PF01231.13	indoleamine_2_3-dioxygenase 4
Pfam:PF05724.6	thiopurine_s-methyltransferase_(tpmt) 4
Pfam:PF14050.1	n-terminal_conserved_domain_of_nudc. 4
Pfam:PF13523.1	acetyltransferase_(gnat)_domain 4
Pfam:PF02359.13	cell_division_protein_48_(cdc48)_n-terminal_domain 4
Pfam:PF00235.14	profilin 4
Pfam:PF02136.15	nuclear_transport_factor_2_(ntf2)_domain 4
Pfam:PF10239.4	protein_of_unknown_function_(duf2465) 4
Pfam:PF03205.9	molybdopterin_guanine_dinucleotide_synthesis_protein_b 4
Pfam:PF06239.6	evolutionarily_conserved_signalling_intermediate_in_toll_pathway 4
Pfam:PF13241.1	putative_nad(p)-binding 4
Pfam:PF13522.1	glutamine_amidotransferase_domain 4
Pfam:PF00348.12	polyprenyl_synthetase 4
Pfam:PF00080.15	copper/zinc_superoxide_dismutase_(sodc) 4
Pfam:PF02883.15	adaptin_c-terminal_domain 4
Pfam:PF04187.8	protein_of_unknown_function_duf399 4
Pfam:PF04137.10	endoplasmic_reticulum_oxidoreductin_1_(ero1) 4
Pfam:PF00694.14	aconitase_c-terminal_domain 4
Pfam:PF10609.4	para/mind_atpase_like 4
Pfam:PF07156.9	prenylcysteine_lyase 4
Pfam:PF03388.8	legume-like_lectin_family 4
Pfam:PF03635.12	vacuolar_protein_sorting-associated_protein_35 4
Pfam:PF00723.16	glycosyl_hydrolases_family_15 4
Pfam:PF05762.9	vwa_domain_containing_coxe-like_protein 4
Pfam:PF00208.16	glutamate/leucine/phenylalanine/valine_dehydrogenase 4
Pfam:PF04379.9	protein_of_unknown_function_(duf525) 4
Pfam:PF04616.9	glycosyl_hydrolases_family_43 4
Pfam:PF13336.1	acetyl-coa_hydrolase/transferase_c-terminal_domain 4
Pfam:PF00459.20	inositol_monophosphatase_family 4
Pfam:PF01087.17	galactose-1-phosphate_uridyl_transferase_n-terminal_domain 4
Pfam:PF03989.8	dna_gyrase_c-terminal_domain_beta-propeller 4
Pfam:PF00295.12	glycosyl_hydrolases_family_28 4
Pfam:PF05977.8	transmembrane_secretion_effector 4
Pfam:PF03399.11	sac3/ganp/nin1/mts3/eif-3_p25_family 4
Pfam:PF03145.11	seven_in_absentia_protein_family 4
Pfam:PF02661.13	fic/doc_family 4
Pfam:PF12037.3	domain_of_unknown_function_(duf3523) 4
Pfam:PF01731.15	arylesterase 4
Pfam:PF00310.16	glutamine_amidotransferases_class-ii 4
Pfam:PF11971.3	camsap_ch_domain 4
Pfam:PF13307.1	helicase_c-terminal_domain 4
Pfam:PF00887.14	acyl_coa_binding_protein 4
Pfam:PF02517.11	caax_protease_self-immunity 4
Pfam:PF00190.17	cupin 4
Pfam:PF12624.2	n-terminal_region_of_chorein_a_tm_vesicle-mediated_sorter 4
Pfam:PF02458.10	transferase_family 4
Pfam:PF09398.5	fop_n_terminal_dimerisation_domain 4
Pfam:PF13865.1	c-terminal_duplication_domain_of_friend_of_prmt1 4
Pfam:PF12247.3	temperature_dependent_protein_affecting_m2_dsrna_replication 4
Pfam:PF02466.14	tim17/tim22/tim23/pmp24_family 4
Pfam:PF04193.9	pq_loop_repeat 4
Pfam:PF12931.2	sec23-binding_domain_of_sec16 4
Pfam:PF02374.10	anion-transporting_atpase 4
Pfam:PF14215.1	bhlh-myc_and_r2r3-myb_transcription_factors_n-terminal 4
Pfam:PF08676.6	mutl_c_terminal_dimerisation_domain 4
Pfam:PF01068.16	atp_dependent_dna_ligase_domain 4
Pfam:PF03712.10	copper_type_ii_ascorbate-dependent_monooxygenase_c-terminal_domain 4
Pfam:PF00205.17	thiamine_pyrophosphate_enzyme_central_domain 4
Pfam:PF08519.7	replication_factor_rfc1_c_terminal_domain 4
Pfam:PF02201.13	swib/mdm2_domain 4
Pfam:PF06925.6	monogalactosyldiacylglycerol_(mgdg)_synthase 4
Pfam:PF13187.1	4fe-4s_dicluster_domain 4
Pfam:PF01717.13	cobalamin-independent_synthase_catalytic_domain 4
Pfam:PF02953.10	tim10/ddp_family_zinc_finger 4
Pfam:PF02817.12	e3_binding_domain 4
Pfam:PF07264.6	etoposide-induced_protein_2.4_(ei24) 4
Pfam:PF02010.10	rej_domain 4
Pfam:PF08837.6	protein_of_unknown_function_(duf1810) 4
Pfam:PF05018.8	protein_of_unknown_function_(duf667) 4
Pfam:PF06278.6	protein_of_unknown_function_(duf1032) 4
Pfam:PF01789.11	psbp 4
Pfam:PF01987.12	mitochondrial_biogenesis_aim24 4
Pfam:PF12756.2	c2h2_type_zinc-finger_(2_copies) 4
Pfam:PF05088.7	bacterial_nad-glutamate_dehydrogenase 4
Pfam:PF04582.7	reovirus_sigma_c_capsid_protein 4
Pfam:PF03476.11	mosc_n-terminal_beta_barrel_domain 4
Pfam:PF01990.12	atp_synthase_(f/14-kda)_subunit 4
Pfam:PF08321.7	ppp5_tpr_repeat_region 4
Pfam:PF03223.10	v-atpase_subunit_c 4
Pfam:PF03630.9	fumble 4
Pfam:PF00145.12	c-5_cytosine-specific_dna_methylase 4
Pfam:PF14008.1	iron/zinc_purple_acid_phosphatase-like_protein_c 4
Pfam:PF12999.2	glucosidase_ii_beta_subunit-like 4
Pfam:PF10996.3	beta-casp_domain 4
Pfam:PF01134.17	glucose_inhibited_division_protein_a 4
Pfam:PF02450.10	lecithin:cholesterol_acyltransferase 4
Pfam:PF08443.6	rimk-like_atp-grasp_domain 4
Pfam:PF03024.9	folate_receptor_family 4
Pfam:PF03720.10	udp-glucose/gdp-mannose_dehydrogenase_family_udp_binding_domain 4
Pfam:PF12897.2	alanine-glyoxylate_amino-transferase 4
Pfam:PF01119.14	dna_mismatch_repair_protein_c-terminal_domain 4
Pfam:PF00609.14	diacylglycerol_kinase_accessory_domain 4
Pfam:PF08543.7	phosphomethylpyrimidine_kinase 4
Pfam:PF04495.9	grasp55/65_pdz-like_domain 4
Pfam:PF07676.7	wd40-like_beta_propeller_repeat 4
Pfam:PF04565.11	rna_polymerase_rpb2_domain_3 4
Pfam:PF02543.10	carbamoyltransferase 4
Pfam:PF04029.9	2-phosphosulpholactate_phosphatase 4
Pfam:PF10500.4	nuclear_rna-splicing-associated_protein 4
Pfam:PF12400.3	vaculolar_membrane_protein 4
Pfam:PF00037.22	4fe-4s_binding_domain 4
Pfam:PF05403.6	plasmodium_histidine-rich_protein_(hrpii/iii) 4
Pfam:PF01082.15	copper_type_ii_ascorbate-dependent_monooxygenase_n-terminal_domain 4
Pfam:PF00512.20	his_kinase_a_(phospho-acceptor)_domain 4
Pfam:PF12780.2	p-loop_containing_dynein_motor_region_d4 4
Pfam:PF04950.7	protein_of_unknown_function_(duf663) 4
Pfam:PF02894.12	oxidoreductase_family_c-terminal_alpha/beta_domain 4
Pfam:PF07497.7	rho_termination_factor_rna-binding_domain 4
Pfam:PF14424.1	the_burps668_1122_family_of_deaminases 4
Pfam:PF09995.4	uncharacterized_protein_conserved_in_bacteria_(duf2236) 4
Pfam:PF01569.16	pap2_superfamily 4
Pfam:PF10712.4	nad-specific_glutamate_dehydrogenase 4
Pfam:PF02548.10	ketopantoate_hydroxymethyltransferase 4
Pfam:PF07749.7	endoplasmic_reticulum_protein_erp29_c-terminal_domain 4
Pfam:PF02996.12	prefoldin_subunit 4
Pfam:PF13380.1	coa_binding_domain 4
Pfam:PF01249.13	ribosomal_protein_s21e 4
Pfam:PF01196.14	ribosomal_protein_l17 4
Pfam:PF09273.6	rubisco_lsmt_substrate-binding 4
Pfam:PF00431.15	cub_domain 4
Pfam:PF00673.16	ribosomal_l5p_family_c-terminus 4
Pfam:PF04424.8	protein_of_unknown_function_(duf544) 4
Pfam:PF13746.1	4fe-4s_dicluster_domain 4
Pfam:PF01066.16	cdp-alcohol_phosphatidyltransferase 4
Pfam:PF08454.6	ryr_and_ip3r_homology_associated 4
Pfam:PF01458.12	uncharacterized_protein_family_(upf0051) 4
Pfam:PF06245.6	protein_of_unknown_function_(duf1015) 4
Pfam:PF00410.14	ribosomal_protein_s8 4
Pfam:PF11977.3	zc3h12a-like_ribonuclease_nyn_domain 4
Pfam:PF00305.14	lipoxygenase 4
Pfam:PF00763.18	tetrahydrofolate_dehydrogenase/cyclohydrolase_catalytic_domain 4
Pfam:PF08207.7	elongation_factor_p_(ef-p)_kow-like_domain 4
Pfam:PF04419.9	4f5_protein_family 4
Pfam:PF08546.6	ketopantoate_reductase_pane/apba_c_terminal 4
Pfam:PF00984.14	udp-glucose/gdp-mannose_dehydrogenase_family_central_domain 4
Pfam:PF08156.8	nop5nt_(nuc127)_domain 4
Pfam:PF06514.6	photosystem_ii_12_kda_extrinsic_protein_(psbu) 4
Pfam:PF01088.16	ubiquitin_carboxyl-terminal_hydrolase_family_1 5
Pfam:PF02259.18	fat_domain 5
Pfam:PF03629.13	domain_of_unknown_function_(duf303) 5
Pfam:PF05542.6	protein_of_unknown_function_(duf760) 5
Pfam:PF04324.10	bfd-like_[2fe-2s]_binding_domain 5
Pfam:PF00542.14	ribosomal_protein_l7/l12_c-terminal_domain 5
Pfam:PF00445.13	ribonuclease_t2_family 5
Pfam:PF00472.15	rf-1_domain 5
Pfam:PF00312.17	ribosomal_protein_s15 5
Pfam:PF04677.10	protein_similar_to_cwfj_c-terminus_1 5
Pfam:PF07082.6	protein_of_unknown_function_(duf1350) 5
Pfam:PF08409.6	domain_of_unknown_function_(duf1736) 5
Pfam:PF02531.11	psad 5
Pfam:PF02881.14	srp54-type_protein_helical_bundle_domain 5
Pfam:PF04286.7	protein_of_unknown_function_(duf445) 5
Pfam:PF02170.17	paz_domain 5
Pfam:PF05345.7	putative_ig_domain 5
Pfam:PF01875.12	memo-like_protein 5
Pfam:PF03473.12	mosc_domain 5
Pfam:PF01564.12	spermine/spermidine_synthase 5
Pfam:PF01246.15	ribosomal_protein_l24e 5
Pfam:PF12783.2	guanine_nucleotide_exchange_factor_in_golgi_transport_n-terminal 5
Pfam:PF07766.8	letm1-like_protein 5
Pfam:PF04989.7	cephalosporin_hydroxylase 5
Pfam:PF03547.13	membrane_transport_protein 5
Pfam:PF02902.14	ulp1_protease_family_c-terminal_catalytic_domain 5
Pfam:PF00476.15	dna_polymerase_family_a 5
Pfam:PF09113.5	peptide-n-glycosidase_f_c_terminal 5
Pfam:PF08069.7	ribosomal_s13/s15_n-terminal_domain 5
Pfam:PF07476.6	methylaspartate_ammonia-lyase_c-terminus 5
Pfam:PF01907.14	ribosomal_protein_l37e 5
Pfam:PF00582.21	universal_stress_protein_family 5
Pfam:PF05470.7	eukaryotic_translation_initiation_factor_3_subunit_8_n-terminus 5
Pfam:PF03061.17	thioesterase_superfamily 5
Pfam:PF10502.4	signal_peptidase_peptidase_s26 5
Pfam:PF13015.1	glucosidase_ii_beta_subunit-like_protein 5
Pfam:PF03215.10	rad17_cell_cycle_checkpoint_protein 5
Pfam:PF06480.10	ftsh_extracellular 5
Pfam:PF01963.12	trab_family 5
Pfam:PF02419.12	psbl_protein 5
Pfam:PF00995.18	sec1_family 5
Pfam:PF01716.13	manganese-stabilising_protein_/_photosystem_ii_polypeptide 5
Pfam:PF02913.14	fad_linked_oxidases_c-terminal_domain 5
Pfam:PF00154.16	reca_bacterial_dna_recombination_protein 5
Pfam:PF08542.6	replication_factor_c_c-terminal_domain 5
Pfam:PF06951.6	group_xii_secretory_phospholipase_a2_precursor_(pla2g12) 5
Pfam:PF01812.15	5-formyltetrahydrofolate_cyclo-ligase_family 5
Pfam:PF03796.10	dnab-like_helicase_c_terminal_domain 5
Pfam:PF13085.1	2fe-2s_iron-sulfur_cluster_binding_domain 5
Pfam:PF00278.17	pyridoxal-dependent_decarboxylase_c-terminal_sheet_domain 5
Pfam:PF00703.16	glycosyl_hydrolases_family_2 5
Pfam:PF01459.17	eukaryotic_porin 5
Pfam:PF02887.11	pyruvate_kinase_alpha/beta_domain 5
Pfam:PF00635.21	msp_(major_sperm_protein)_domain 5
Pfam:PF08448.5	pas_fold 5
Pfam:PF01259.13	saicar_synthetase 5
Pfam:PF12862.2	anaphase-promoting_complex_subunit_5 5
Pfam:PF00231.14	atp_synthase 5
Pfam:PF09360.5	iron-binding_zinc_finger_cdgsh_type 5
Pfam:PF00466.15	ribosomal_protein_l10 5
Pfam:PF07915.8	glucosidase_ii_beta_subunit-like_protein 5
Pfam:PF01472.15	pua_domain 5
Pfam:PF02558.11	ketopantoate_reductase_pane/apba 5
Pfam:PF12701.2	scd6-like_sm_domain 5
Pfam:PF01230.18	hit_domain 5
Pfam:PF04511.10	der1-like_family 5
Pfam:PF11987.3	translation-initiation_factor_2 5
Pfam:PF07884.9	vitamin_k_epoxide_reductase_family 5
Pfam:PF02144.11	repair_protein_rad1/rec1/rad17 5
Pfam:PF01443.13	viral_(superfamily_1)_rna_helicase 5
Pfam:PF03006.15	haemolysin-iii_related 5
Pfam:PF01576.14	myosin_tail 5
Pfam:PF05301.6	touch_receptor_neuron_protein_mec-17 5
Pfam:PF00929.19	exonuclease 5
Pfam:PF00282.14	pyridoxal-dependent_decarboxylase_conserved_domain 5
Pfam:PF12246.3	temperature_dependent_protein_affecting_m2_dsrna_replication 5
Pfam:PF06732.6	pescadillo_n-terminus 5
Pfam:PF00413.19	matrixin 5
Pfam:PF11940.3	domain_of_unknown_function_(duf3458) 5
Pfam:PF08802.5	cytochrome_b6-f_complex_fe-s_subunit 5
Pfam:PF05834.7	lycopene_cyclase_protein 5
Pfam:PF00847.15	ap2_domain 5
Pfam:PF08326.7	acetyl-coa_carboxylase_central_region 5
Pfam:PF13733.1	n-terminal_region_of_glycosyl_transferase_group_7 5
Pfam:PF01086.12	clathrin_light_chain 5
Pfam:PF00136.16	dna_polymerase_family_b 5
Pfam:PF00925.15	gtp_cyclohydrolase_ii 5
Pfam:PF03227.11	gamma_interferon_inducible_lysosomal_thiol_reductase_(gilt) 5
Pfam:PF10283.4	zinc-finger_(cx5cx6hx5h)_motif 5
Pfam:PF02781.11	glucose-6-phosphate_dehydrogenase_c-terminal_domain 5
Pfam:PF01269.12	fibrillarin 5
Pfam:PF00733.16	asparagine_synthase 5
Pfam:PF01411.14	trna_synthetases_class_ii_(a) 5
Pfam:PF10243.4	microtubule-binding_protein_mip-t3 5
Pfam:PF10340.4	protein_of_unknown_function_(duf2424) 5
Pfam:PF01471.13	putative_peptidoglycan_binding_domain 5
Pfam:PF04134.7	protein_of_unknown_function_duf393 5
Pfam:PF00928.16	adaptor_complexes_medium_subunit_family 5
Pfam:PF12138.3	spherulation-specific_family_4 5
Pfam:PF03465.10	erf1_domain_3 5
Pfam:PF00920.16	dehydratase_family 5
Pfam:PF02222.17	atp-grasp_domain 5
Pfam:PF02219.12	methylenetetrahydrofolate_reductase 5
Pfam:PF09949.4	uncharacterized_conserved_protein_(duf2183) 5
Pfam:PF12317.3	intraflagellar_transport_complex_b_protein_46_c_terminal 5
Pfam:PF02390.12	putative_methyltransferase 5
Pfam:PF01188.16	mandelate_racemase_/_muconate_lactonizing_enzyme_c-terminal_domain 5
Pfam:PF05681.9	fumarate_hydratase_(fumerase) 5
Pfam:PF03222.8	tryptophan/tyrosine_permease_family 5
Pfam:PF10442.4	fist_c_domain 5
Pfam:PF07534.11	tld 5
Pfam:PF03239.9	iron_permease_ftr1_family 5
Pfam:PF05048.8	periplasmic_copper-binding_protein_(nosd) 5
Pfam:PF00625.16	guanylate_kinase 5
Pfam:PF10508.4	proteasome_non-atpase_26s_subunit 5
Pfam:PF00800.13	prephenate_dehydratase 5
Pfam:PF04560.15	rna_polymerase_rpb2_domain_7 5
Pfam:PF00956.13	nucleosome_assembly_protein_(nap) 5
Pfam:PF09996.4	uncharacterized_protein_conserved_in_bacteria_(duf2237) 5
Pfam:PF13454.1	fad-nad(p)-binding 5
Pfam:PF09785.4	prp31_c_terminal_domain 5
Pfam:PF01208.12	uroporphyrinogen_decarboxylase_(uro-d) 5
Pfam:PF13378.1	enolase_c-terminal_domain-like 5
Pfam:PF00264.15	common_central_domain_of_tyrosinase 5
Pfam:PF00416.17	ribosomal_protein_s13/s18 5
Pfam:PF01105.19	emp24/gp25l/p24_family/gold 5
Pfam:PF00850.14	histone_deacetylase_domain 5
Pfam:PF03029.12	conserved_hypothetical_atp_binding_protein 5
Pfam:PF05057.9	putative_serine_esterase_(duf676) 5
Pfam:PF13174.1	tetratricopeptide_repeat 5
Pfam:PF08325.5	wlm_domain 5
Pfam:PF01779.12	ribosomal_l29e_protein_family 5
Pfam:PF00488.16	muts_domain_v 5
Pfam:PF13871.1	helicase_c-like 5
Pfam:PF13177.1	dna_polymerase_iii_delta_subunit 5
Pfam:PF00180.15	isocitrate/isopropylmalate_dehydrogenase 5
Pfam:PF01424.17	r3h_domain 5
[truncated: 1,220 more rows]
